# Supplementary material for: Assessing the Clinical Relevance of BRCA1 RING Domain Variants of Uncertain Significance
Source: Curr Oncol. 2026 Jul 3;33(7):399. doi: 10.3390/curroncol33070399 (PMC13408275; doi:10.3390/curroncol33070399)
Supplement: Supplementary file 1 [file curroncol-33-00399-s001.zip]

Archive with 1 entries (1 files):
- curroncol-4316133-supplementary.xlsx
