# Supplementary material for: Assessing the Clinical Relevance of BRCA1 RING Domain Variants of Uncertain Significance
Source: Curr Oncol. 2026 Jul 3;33(7):399. doi: 10.3390/curroncol33070399 (PMC13408275; doi:10.3390/curroncol33070399)
Supplement: Supplementary file 1 [file curroncol-33-00399-s001.zip › curroncol-4316133-supplementary.xlsx]

## Sheet: Table S1
Table S1. Training and Test Score Reference. Min-max standardized training and test pathogenic (red) and benign (blue) scores on base algorithms (colored by algorithm basis, matched with Fig. 3a); red and blue values represented the most pathogenic (1) and benign (0) leaning scores, respectively, with a gradient through white (scale represented in bottom right).
Variant	V11G	M18K	M18T	Q19P	C24R	C24G	C24Y	C24W	I26N	C27F	L28P	P34S	P34L	T37A	T37R	C39F	C39R	C39S	C39Y	H41R	H41L	H41N	C44R	C44S	C44Y	C47F	C47R	C47S	C61G	C61R	C61Y	C64G	C64S	C64W	I68R	L95P	D96V	D96A	M18R	L22S	C24S	P25L	C27Y	P34R	T37K	C39G	C39W	H41Y	C44F
Role in Algorithm	Training																																						Testing
REVEL	0.68701	0.986888	0.828641	0.969209	0.980313	0.978935	0.75186	0.715045	0.818364	0.834469	0.811041	0.984289	0.978935	0.799189	0.721581	0.815451	0.822774	0.964917	0.948892	0.960586	0.797732	0.661574	0.990668	0.935504	0.938497	0.969209	0.934008	0.959129	0.947395	0.841714	0.991889	1	0.859117	0.948892	0.837382	0.991889	0.957672	0.969209	0.773517	0.833012	0.988148	0.889672	0.776588	0.977596	0.770445	0.698665	0.966374	0.765838	0.995511
Align-GVGD	0.538462	0.846154	0.692308	0	1	1	1	1	0.692308	1	1	1	1	0.846154	1	1	1	1	1	0.384615	1	1	1	1	1	1	1	1	1	1	1	1	1	1	0.538462	0	1	1	0.692308	1	1	0.230769	1	1	1	1	1	1	1
BayesDel +AF	0.884121	0.980421	0.901782	0.991096	0.920776	0.919509	0.905308	0.872618	0.952654	0.967472	0.953255	0.987928	0.991096	0.887094	0.875039	0.967163	0.909224	0.98476	0.991779	0.996084	0.952345	0.899703	0.991876	0.99186	0.995369	1	0.991697	0.996393	0.995451	0.995467	0.995451	0.995451	0.878597	0.988399	0.961347	0.981738	0.995467	0.996084	0.860984	0.960794	0.988383	0.945083	0.967163	0.987912	0.877914	0.965847	0.991779	0.952719	0.98848
BayesDel -AF	0.834322	0.972023	0.859632	0.98731	0.988368	0.988092	0.86469	0.817816	0.932483	0.953448	0.933333	0.982782	0.98731	0.838575	0.821264	0.953011	0.870299	0.978253	0.98823	0.994391	0.932046	0.856644	0.988368	0.988345	0.993402	1	0.988115	0.994851	0.993517	0.99354	0.993517	0.993517	0.826414	0.983448	0.944851	0.973908	0.99354	0.994391	0.801103	0.944069	0.983425	0.921678	0.953011	0.982782	0.825402	0.951149	0.98823	0.932575	0.983563
MutPred2	0.863991	0.986622	0.949833	0.976589	0.998885	0.978818	0.950948	1	0.976589	0.667781	0.992196	0.635452	0.70903	0.458194	0.720178	0.895206	0.952062	0.839465	0.861761	0.742475	0.817168	0.680045	0.977703	0.880713	0.936455	0.809365	0.898551	0.742475	0.835006	0.851728	0.754738	0.817168	0.670011	0.86845	0.682274	0.843924	0.610925	0.57971	0.978818	0.90301	0.929766	0.816054	0.629877	0.754738	0.705686	0.906355	0.928651	0.651059	0.960981
MetaRNN	0.782518	0.985038	0.920564	0.993855	0.998867	0.994957	0.982917	0.932906	0.959513	0.804498	0.964514	0.994781	0.993678	0.817661	0.955229	0.791844	0.859407	0.991838	0.99399	0.996787	0.981222	0.780418	0.994625	0.99399	0.994292	0.993013	0.989592	0.994978	0.999719	0.999865	0.994427	0.996236	0.993595	0.994219	0.949583	0.987814	0.998856	0.998586	0.930337	0.964794	0.997879	0.99608	0.801867	0.995196	0.887916	0.836148	0.995623	0.863721	0.999366
PROVEAN	0.902119	0.996006	0.973177	1	0.999526	0.999305	0.856681	0.822553	0.98847	0.975141	0.904811	0.990003	0.999879	0.833124	0.829284	0.954386	0.899945	0.995631	0.989021	0.999559	0.862617	0.784575	0.998908	0.988701	0.994902	0.999459	0.988238	0.994759	0.988392	0.99456	0.995057	0.952466	0.917897	0.995057	0.976012	0.995951	0.995057	0.999559	0.921737	0.952466	0.995631	0.996061	0.927441	0.99584	0.830807	0.7714	0.999934	0.862617	0.995101
Condel	0.521517	0.537206	0.517221	0.550301	0.998654	0.95384	0.998654	0.998654	1	0.954239	0.777069	0.801759	0.761374	0.55486	0.848755	0.954725	0.999161	0.867838	0.999161	0.991421	0.991421	0.946127	0.976979	0.926373	0.976979	0.954239	0.954239	0.998271	0.99621	0.951389	0.951389	0.920915	0.992303	0.992689	0.596099	0.867838	0.618239	0.617496	0.547486	0.691119	0.998271	0.560884	0.954239	0.834032	0.916171	0.998777	0.999161	0.918402	0.926154
EVE	0.989153	0.99362	0.98136	0.976682	0.997915	0.998227	0.995845	0.998225	0.992553	0.999067	0.990718	0.99191	0.997737	0.994978	0.992049	0.994737	0.996161	0.982393	0.998793	0.994272	0.999848	0.99982	0.994732	0.987921	0.981593	0.998973	0.999975	0.998154	0.998624	0.987128	0.986575	0.990679	0.986803	0.999995	0.940963	0.923165	0.997369	0.997743	0.986032	0.987831	0.99856	0.985122	0.990921	0.996844	0.997836	0.998945	0.999997	0.990815	0.994741
VEST4	0.530394	0.878143	0.852527	0.994391	1	0.998967	0.956322	0.937696	0.756569	0.902955	0.876614	0.97539	0.978114	0.752556	0.906095	0.821784	0.639247	0.976759	0.998967	0.973994	0.926639	0.657443	0.997665	0.99529	0.991425	0.998349	0.968278	0.904525	0.950189	0.978114	0.79343	0.856995	0.824669	0.879673	0.854016	0.842167	0.978114	0.992459	0.899815	0.667239	0.966815	0.856995	0.862993	0.976759	0.912388	0.849548	0.998349	0.947089	0.957851
FATHMM-XF	0.773587	0.880725	0.728626	0.858214	0.837686	0.899357	0.762021	0.732444	0.725725	0.747295	1	0.802333	0.869643	0.865825	0.771033	0.716143	0.682637	0.768876	0.883031	0.756678	0.696186	0.602794	0.828067	0.828067	0.688624	0.75798	0.760484	0.940363	0.794561	0.786553	0.71121	0.716354	0.747009	0.751745	0.725725	0.870759	0.786553	0.763818	0.740737	0.725725	0.81106	0.80449	0.759096	0.797424	0.773587	0.913525	0.846884	0.690744	0.791276
ClinPred	0.495626	0.846856	0.711698	0.937488	0.779751	0.459839	0.645666	0.450028	0.818339	0.872144	0.944623	0.915533	0.922928	0.465828	0.451715	0.784438	0.704835	0.688858	0.595799	0.987596	0.86076	0.487564	0.954705	0.936093	0.954975	0.954975	0.967088	0.962151	0.954705	0.804726	0.860229	0.966817	0.960006	0.996428	0.854771	0.753109	1	0.915939	0.806986	0.874935	0.971587	0.863978	0.778751	0.959204	0.455486	0.826025	0.620357	0.840023	0.972442
M-CAP	0.941365	0.992944	0.973431	0.990592	0.99986	0.998603	0.977645	0.936685	0.91964	0.909906	0.940876	0.99518	0.994528	0.961601	0.926788	0.901197	0.973547	0.999464	0.999977	0.989428	0.92262	0.841375	0.998649	1	0.997858	0.996507	0.995902	0.93899	0.956874	0.953288	0.98533	0.98512	0.986028	0.991081	0.921968	0.992316	0.974711	0.992479	0.977762	0.922713	0.99674	0.9983	0.893	0.992851	0.931329	0.979531	0.99844	0.922643	0.998719
BRASS NN	0.921109	0.759062	0.848614	0.563966	0.96162	0.906183	0.910448	0.960554	0.815565	0.927505	0.884861	0.651386	0.877399	0.534115	0.775053	0.940299	0.992537	0.752665	0.955224	0.704691	0.821962	0.570362	0.976546	0.698294	0.930704	0.902985	0.970149	0.680171	0.920043	0.971215	0.923241	0.963753	0.779318	0.998934	0.663113	0.820275	0.530917	0.189765	0.816631	0.815565	0.65565	0.821962	0.943497	0.5629	0.711087	0.952026	0.991471	0.478678	0.91258
Eigen	0.62373	0.824598	0.6287	0.84569	0.909442	0.897983	0.716379	0.576629	0.913159	0.594907	0.855333	0.854197	0.820233	0.619259	0.597721	0.594907	0.742176	0.87549	0.93184	0.977092	0.981871	0.804749	0.930959	0.921751	0.906055	0.912352	0.932095	1	0.973333	0.942481	0.967386	0.964189	0.989189	0.848196	0.965931	0.824598	0.994414	0.972749	0.815826	0.958528	0.934325	0.632863	0.594907	0.862353	0.631673	0.800353	0.933773	0.970062	0.951902
MVP	0.976827	0.999668	0.927967	0.999478	0.998119	0.999889	0.949576	0.925343	0.963043	0.930844	0.990563	0.998941	0.999431	0.903988	0.893666	0.930354	0.971547	0.999352	0.999652	0.999463	0.968955	0.95955	0.998451	0.992286	0.99902	1	0.998625	0.999241	0.998024	0.998814	0.993472	0.99472	0.991132	0.994136	0.985442	0.999225	0.999194	0.999494	0.980273	0.988935	0.999795	0.994104	0.928078	0.999542	0.908398	0.989109	0.999921	0.95495	0.997012
MutationAssessor	0.413344	0.404394	0.380797	0.383238	0.997559	0.997559	0.941416	1	0.955248	0.908055	0.85598	0.778682	0.656631	0.44345	0.702197	0.997559	0.997559	0.908055	0.941416	0.938975	0.995118	0.882832	0.940602	0.940602	0.940602	0.921074	0.921074	0.977217	0.997559	0.997559	0.940602	0.882018	0.938161	0.905614	0.696501	0.701383	0.63629	0.63629	0.557364	0.559805	0.941416	0.703011	0.908055	0.840521	0.702197	0.997559	0.997559	0.864117	0.996745
DEOGEN2	0.601425	0.999825	0.870066	0.806134	0.998912	0.999193	0.623811	0.615741	0.956297	0.612881	0.985403	0.78915	0.806134	0.456104	0.615741	0.607144	0.432559	0.999316	0.999193	0.999351	0.925032	0.797238	0.998912	0.998912	0.999947	0.999825	0.998017	0.999947	0.991912	0.999947	0.995526	0.999632	0.999263	0.999316	0.983263	0.999947	0.999193	0.999193	0.955735	0.936507	0.999193	0.806134	0.605425	0.806134	0.460876	0.599284	0.999316	0.885119	0.998912
PON-P2	0.564433	0.929124	0.956186	0.875	0.936856	0.899485	0.96134	0.828608	0.956297	0.806701	0.936856	0.832474	0.715206	0.960052	0.965206	0.792526	0.935567	1	0.967784	0.963918	0.842784	0.94201	0.938144	0.957474	0.960052	0.860825	0.974227	0.670103	0.91366	0.936856	0.967784	0.908505	0.984536	0.805412	0.994845	0.976804	0.967784	0.990979	0.930412	0.847938	0.970361	0.717784	0.96134	0.893041	0.91366	0.91366	0.796392	0.948454	0.820876
phyloP 100-verebrate	0.83322	0.764338	0.86041	0.83322	0.925666	0.902522	0.83322	0.83322	0.956297	0.882568	0.826767	0.764338	0.83322	0.768892	0.83322	0.882568	0.902522	0.537928	0.902522	0.826767	0.854508	0.763628	0.925666	0.925666	0.823692	0.899114	0.899114	0.854508	0.759161	0.759161	0.763628	0.763628	0.854508	0.461608	0.854508	0.764338	0.759161	0.826767	0.83322	0.854508	0.826665	0.672211	0.882568	0.764338	0.83322	0.957917	0.902522	0.854508	0.845386
PrimateAI	0.66626	0.945702	0.877196	0.975782	0.715153	0.793373	0.783868	0.955946	0.956297	0.663465	0.909024	0.874795	0.833647	0.683842	0.914404	0.673586	0.810635	0.921435	0.835642	0.939103	0.887711	0.725163	0.895948	0.761534	0.84761	0.636427	0.676677	0.784201	0.684187	0.858654	0.753888	0.800847	0.798606	0.885076	0.831714	0.794026	0.959923	0.756153	0.881309	0.718502	0.990877	0.933353	0.689051	1	0.888561	0.876753	0.971029	0.861215	0.92354
Eigen-PC	0.600654	0.726159	0.603007	0.745213	0.874833	0.847951	0.664388	0.566176	0.956297	0.621955	0.862109	0.755594	0.727879	0.594852	0.581759	0.621955	0.730453	0.793216	0.876246	0.968012	0.98773	0.830247	0.89665	0.886016	0.868101	0.862636	0.879464	1	0.974236	0.945392	0.956713	0.953548	0.993142	0.774374	0.976484	0.726117	0.992995	0.963739	0.715324	0.971272	0.890932	0.518742	0.621955	0.761967	0.607111	0.798196	0.878135	0.979395	0.927225
MetaSVM	0.884785	0.982368	0.952268	0.985714	0.977205	0.983089	0.937864	0.86611	0.956297	0.703799	0.974504	0.979603	0.989081	0.932592	0.872963	0.703799	0.971761	0.98708	0.978689	0.977398	0.994159	0.960025	0.979905	0.977205	0.980787	0.990426	0.987295	0.995675	1	0.996536	0.980109	0.980109	0.983315	0.99077	0.993836	0.982368	0.977796	0.977398	0.966242	0.990017	0.977807	0.994073	0.703799	0.979603	0.882128	0.978625	0.978689	0.988016	0.977893
CADD	0.799043	0.999232	0.83616	0.863015	0.81328	0.947511	0.863172	0.720193	0.956297	0.896609	0.754934	0.87579	0.857599	0.774618	0.809116	0.839619	0.780569	0.93626	0.759434	0.810073	0.746081	0.671121	0.803743	0.7332	0.763567	0.758162	0.837969	0.961432	0.711792	0.695852	0.756469	0.692014	0.71482	0.72032	0.712297	1	0.754934	0.81328	0.856117	0.748142	0.834183	0.899911	0.842585	0.950066	0.903286	0.870491	0.773156	0.687714	0.750896
FATHMM-coding	0.263699	0.219178	0.215753	0.433219	1	0.998288	1	1	0.956297	1	0.386986	0.441781	0.445205	0.428082	0.433219	1	1	0.998288	1	0.953767	0.953767	0.953767	0.736301	0.734589	0.736301	1	1	0.998288	0.998288	1	1	0.998288	0.998288	1	0.486301	0.00684932	0.511986	0.508562	0.219178	0.30137	0.998288	0.455479	1	0.445205	0.431507	0.998288	1	0.953767	0.736301
BLOSUM62	1	0.666667	0.666667	0.666667	1	1	0.833333	0.833333	0.956297	0.833333	1	0.666667	1	0.5	0.666667	0.833333	1	0.666667	0.833333	0.5	1	0.333333	1	0.666667	0.833333	0.833333	1	0.666667	1	1	0.833333	1	0.666667	0.833333	1	1	1	0.833333	0.666667	0.833333	0.666667	1	0.833333	0.833333	0.666667	1	0.833333	0.166667	0.833333
LRT	0.600843	0.727917	0.668231	0.740786	0.843822	0.843822	0.514416	0.843822	0.956297	0.843822	0.596185	0.740786	0.740786	0.632905	0.843822	0.843822	0.880083	0.843822	0.843822	0.880083	0.82009	0.82009	0.843822	0.843822	0.843822	0.843822	0.843822	0.880083	0.880083	0.880083	0.843822	0.843822	0.843822	0.880083	0.775806	0.727917	0.880083	0.880083	0.687084	0.775806	0.843822	0.740786	0.843822	0.740786	0.843822	0.711818	0.843822	0.82009	0.843822
MetaLR	0.85896	0.999136	0.932794	0.999393	0.999778	0.99895	0.917507	0.836519	0.956297	0.659478	0.949867	0.999545	0.998915	0.914344	0.844875	0.659478	0.952154	0.999265	0.999662	0.999837	0.969052	0.938081	0.999428	0.999778	0.999171	0.998821	0.9993	0.994702	0.99371	0.994632	0.9993	0.9993	0.99909	0.999265	0.970896	0.999136	1	0.999837	0.951209	0.968352	0.99951	0.998996	0.659478	0.999545	0.855587	0.957172	0.999662	0.965038	0.999627
GERP++	0.433292	0.433292	0.433292	0.433292	0.724431	0.582363	0.433292	0.433292	0.956297	0.765597	1	0.433292	0.433292	0.433292	0.433292	0.765597	0.582363	0.398718	0.582363	1	1	1	0.724431	0.724431	0.479496	0.471246	0.471246	1	1	1	1	1	1	0.420837	1	0.433292	1	1	0.433292	1	0.582363	0.307217	0.765597	0.433292	0.433292	0.765597	0.582363	1	0.724431
FATHMM-MKL	0.489955	0.41733	0.475523	0.472801	0.829759	0.83702	0.473241	0.475127	0.956297	0.961039	0.61141	0.458075	0.485268	0.436777	0.475873	0.963603	0.834615	0.629355	0.831272	0.606283	0.638378	0.526713	0.808551	0.821956	0.573455	0.653081	0.641856	0.651421	0.590846	0.540547	0.551072	0.528622	0.639665	0.421452	0.651421	0.448815	0.540547	0.619202	0.472835	0.609095	0.756197	0.375151	0.955879	0.417635	0.487662	1	0.816851	0.650156	0.748303
GenoCanyon	0.929613	1	1	0.929613	0.249332	0.19944	0.929613	0.929613	0.956297	0.33748	0.649697	1	0.929613	0.929613	0.929613	0.33748	0.19944	0.0388284	0.19944	0.649697	0.78708	0.649697	0.249332	0.249332	0.0982154	0.0703446	0.0703446	0.78708	0.78708	0.78708	0.649697	0.649697	0.78708	0.271693	0.78708	1	0.78708	0.649697	0.929613	0.78708	0.279089	0.735662	0.33748	1	0.929613	0.33748	0.19944	0.78708	0.354415
SIFT, All Species	1	1	0.99	1	1	1	1	1	0.956297	1	1	1	1	1	1	1	1	1	1	1	1	1	1	1	1	1	1	1	1	1	1	1	1	1	1	1	1	1	1	1	1	1	1	1	1	1	1	1	1
MPC	0.883575	0.995901	0.781118	0.996378	0.80658	0.80658	0.925217	0.749951	0.956297	0.874639	0.987746	0.787928	0.856161	0.825666	0.86399	0.787039	0.93565	0.919665	0.726462	0.939879	0.852018	0.678682	0.985967	0.763637	0.716095	0.413755	0.1084	0.848027	0.746329	0.244453	0.854773	0.848873	0.714078	0.922246	0.819594	0.93617	0.995901	0.841933	0.993775	0.789728	0.982085	0.916954	0.855965	0.995901	0.912812	0.962674	0.88004	0.84074	0.982085
phyloP 30-mammal	0.956201	0.363086	0.591727	0.956201	0.983459	0.983459	0.956201	0.955366	0.956297	0.645655	0.977412	0.363086	0.956201	0.569551	0.955366	0.645655	0.983459	0.983459	0.983459	0.977412	0.792017	0.617621	0.983459	0.983459	0.408226	0.983459	0.983459	0.792017	0.399296	0.399296	0.617621	0.617621	0.792017	0.977412	0.792017	0.363086	0.399296	0.977412	0.956201	0.792017	0.408226	0.270523	0.645655	0.363086	0.955366	1	0.983459	0.792017	0.408226
bStatistic	0	0	0	0	1	1	0	0	0.956297	0.791277	0.487539	0	0	0	0	0.791277	1	1	1	0.487539	0.487539	0.487539	1	1	1	1	1	0.487539	0.487539	0.487539	0.487539	0.487539	0.487539	0.487539	0.487539	0	0.487539	0.487539	0	0.487539	1	0	0.791277	0	0	0.791277	1	0.487539	1
PolyPhen-2	0.852	0.444	0.344	0.731	0.794	0.867	0.942	0.98	0.956297	0.972	0.156	0.903	0.191	0.696	0.917	0.915	0.879	0.752109	0.942	0.542	0.696	0.76	0.879	0.76	0.84	0.145	0.862	0.871	0.026	0.879	0.942	0.958	0.903	0.99	0.407	0.996	1	1	0.648	0.702	0.76	0.113	0.972	0.852	0.777	0.696	0.98	0.867	0.879
Cupsat DDG	0.478019	0.626043	0.599889	0.534224	0.590985	0.670006	0.799666	1	0.956297	0.430161	0.488592	0.548136	0.835838	0.686144	0.167501	0.447412	0.563717	0.542014	0.567056	0.462994	0.498052	0.493044	0.489149	0.475237	0.481358	0.484697	0.458542	0.496939	0.323317	0.189761	0.40512	0.160267	0.220367	0.331664	0.568169	0.428492	0.475625	0.475625	0.583194	0.385086	0.661102	0.368392	0.468559	0.475625	0	0.528102	0.481358	0.513077	0.41291
SiPhy-29way	0.399944	0.569054	0.569054	0.399944	0.687845	0.624888	0.399944	0.399944	0.956297	0.720859	0.701193	0.569054	0.399944	0.399944	0.399944	0.720859	0.624888	0.332359	0.624888	0.701193	1	0.701193	0.687845	0.687845	0.628282	0.346485	0.346485	1	1	1	0.701193	0.701193	1	0.267523	1	0.569054	1	0.701193	0.399944	1	0.856727	0.165958	0.720859	0.569054	0.399944	0.720859	0.624888	1	0.975786
phastCons100-vertebrate	1	1	1	1	1	1	1	1	0.956297	1	1	1	1	1	1	1	1	1	1	1	1	1	1	1	1	1	1	1	1	1	1	1	1	1	1	1	1	1	1	1	1	1	1	1	1	1	1	1	1
phyloP17-primate	0.549524	0.241666	0.303708	0.549524	0.730915	0.730915	0.549524	0.548258	0.956297	0.666702	1	0.241666	0.549524	0.29825	0.548258	0.666702	0.730915	0.730915	0.730915	1	0.813194	0.666702	0.730915	0.730915	0.260818	0.730915	0.730915	0.813194	0.42494	0.42494	0.666702	0.666702	0.813194	1	0.813194	0.241666	0.42494	1	0.549524	0.813194	0.260818	0.0875565	0.666702	0.241666	0.548258	1	0.730915	0.813194	0.260818
phastCons17-primate	0.451799	0.510309	0.58155	0.670959	0.732321	0.805106	0.867755	0.867755	0.956297	0.732321	0.409758	0.631971	0.670959	0.867755	0.867755	0.732321	0.656382	0.867755	0.805106	0.867755	0.867755	0.805106	0.732321	0.732321	0.805106	0.805106	0.805106	0.707855	0.763243	0.763243	0.937418	0.937418	0.867755	0.867755	0.867755	0.510309	0.867755	0.867755	0.563538	0.867755	0.805106	0.595702	0.732321	0.631971	0.867755	0.763243	0.805106	0.867755	0.763243
Shannon, Mammals	0.834157	0.858869	0.858869	0.789676	0.943438	0.943438	0.943438	0.943438	0.956297	0.858869	0.978583	0.978583	0.978583	0.978583	0.978583	0.978583	0.978583	0.978583	0.978583	0.978583	0.978583	0.978583	0.978583	0.978583	0.978583	0.958265	0.958265	0.958265	1	1	1	1	1	1	0.938495	0.988468	0.988468	0.988468	0.858869	0.978583	0.943438	0.858869	0.858869	0.978583	0.978583	0.978583	0.978583	0.978583	0.978583
	0	0.383327	0.383327	0.383327	0.510586	0.510586	0.383327	0	0.956297	1	0.0603917	0.383327	0.383327	0	0	1	0.510586	0.510586	0.510586	0.413356	0.413356	0.413356	0.510586	0.510586	0.510586	0.510586	0.510586	0.413356	0.413356	0.413356	0.413356	0.413356	0.413356	0.413356	0.413356	0.383327	0.413356	0.413356	0.383327	0.413356	0.510586	0.383327	1	0.383327	0	1	0.510586	0.413356	0.510586
LIST-S2	0.258455	0.914593	0.974737	0.815843	0.797666	0.807582	0.65233	0.62018	0.956297	0.888056	0.730204	0.849218	0.854284	0.673305	0.710819	0.676169	0.776889	0.839152	0.800844	0.989173	0.806291	0.72792	0.752322	0.790762	0.932241	0.870309	0.865789	0.815843	0.774588	0.871484	0.749607	0.813376	0.810247	0.999023	0.915537	0.87751	0.265011	0.973297	0.951544	0.944011	0.89034	0.880473	0.833971	0.921364	0.696929	0.631123	0.763165	0.848489	0.883337
MutationTaster	1	1	1	1	1	1	1	1	0.956297	1	1	1	1	1	1	1	1	1	1	1	1	1	1	1	1	1	1	1	1	1	1	1	1	1	1	1	1	1	1	1	1	1	1	1	1	1	1	1	1
GM12878 Fit-Cons	0.173429	0.146158	0.146158	0.146158	0.521934	0.521934	0.146158	0.173429	0.956297	0.521934	1	0.146158	0.146158	0.173429	0.173429	0.521934	0.521934	0.521934	0.521934	1	1	1	0.521934	0.521934	1	1	1	1	1	1	1	1	1	1	1	0.146158	1	1	0.146158	1	0.521934	0.146158	0.521934	0.146158	0.173429	0.521934	0.521934	1	0.521934
DANN	0.775235	0.758805	0.92533	0.75686	0.402512	0.038791	0.864646	0.507322	0.956297	0.566912	0.98934	0.452654	0.328831	0.691787	0.388048	0.709663	0.439773	0.235435	0.120167	0.811699	0.574851	0.846685	0.797936	0.559674	0.719472	0.346058	0.517451	0.571407	0.587243	0.547963	0.300094	0.772568	0.607424	0.507588	0.882224	0.404223	0.768604	0.295556	0.545306	1	0.531957	0.47595	0.951527	0.745361	0.404351	0.957309	0.116958	0.617914	0.823581
Integrated conservation	0	0.150767	0.150767	0.150767	0.10134	0.10134	0.150767	0	0.956297	1	1	0.150767	0.150767	0	0	1	0.10134	0.10134	0.10134	1	1	1	0.10134	0.10134	1	1	1	1	1	1	1	1	1	1	1	0.150767	1	1	0.150767	1	0.10134	0.150767	1	0.150767	0	1	0.10134	1	0.10134
phastCons30-mammal	0.812141	0.68282	0.812141	1	0.758523	1	1	1	0.956297	1	0.618569	1	1	1	1	1	1	1	1	1	1	0.758523	0.758523	0.758523	1	1	1	1	1	1	1	1	1	1	1	0.68282	1	1	0.758523	1	1	0.812141	1	1	1	1	1	1	1
Shannon, All Species	0.833621	0.860679	0.860679	0.860679	0.969488	0.969488	0.969488	0.969488	0.956297	0.860679	0.969488	0.969488	0.969488	0.969488	0.969488	0.969488	0.969488	0.969488	0.969488	0.969488	0.969488	0.969488	0.969488	0.969488	0.969488	0.942429	0.942429	0.942429	0.969488	0.969488	0.969488	0.969488	0.969488	0.969488	0.89004	1	0.953944	0.953944	0.860679	0.969488	0.969488	0.860679	0.860679	0.969488	0.969488	0.969488	0.969488	0.969488	0.969488
H1-hESC Fit-Cons	0	0	0	0	0.313579	0.313579	0	0	0.956297	0.313579	1	0	0	0	0	0.313579	0.313579	0.313579	0.313579	1	1	1	0.313579	0.313579	0.313579	0.313579	0.313579	0.313579	0.313579	0.313579	0.313579	0.313579	0.313579	1	1	0	1	1	0	1	0.313579	0	0.313579	0	0	0.313579	0.313579	1	0.313579
SIFT, mammals	1	1	0.97	1	1	1	1	1	0.956297	1	1	1	1	1	1	1	1	1	1	1	1	1	1	1	1	1	1	1	1	1	1	1	1	1	1	1	1	1	1	1	1	1	1	1	1	1	1	1	1
[truncated: 57 more columns]

## Sheet: Figure S1
Figure S1. Feature Selection and Model Building Results. (a) 52 input features were ranked based on average discriminatory performance across 21 MFeaST feature selection algorithms, with bar color representing algorithm type. (b) t-SNE plot represented a 2-dimensional mapping of training variant scores across the six top-performing and non-redundant algorithms. The distribution of pathogenic and …

## Sheet: Table S2
Table S2. Feature Selection Reference. Base algorithms (colored according to Fig. 3a) ranked by performance across 21 MFeaST feature selection metrics (Ensbl = ensemble feature selection algorithm). Min-max normalized observed performance represents average discriminatory performance of each algorithm measured from bar pixel height in Fig. 3a. Min-max normalized observed performance was compared …
Combined Rank	Feature	Filter											Embedded					Wrapper						Min-Max Normalized Observed Performance (y observed)	Min-Max Normalized Rank (x)	y observed residual from y=x
		Mutual Information Ranking	ROC Ranking	Wilcoxon T-Test Ranking	ReliefF Ranking	Median Benign Score	Median Pathogenic Score	Fold Change	Log2 Fold Change	Absolute Fold Change	Mann Whitney U-test	Effect Size R	TreeBagger	Fitctree	Trees Ensbl. with Bag Aggregation	Trees Ensbl. with GB Aggregation	Trees Ensbl. with RUS Aggregation	Sequential with kNN	Sequential with Descision Tree	Sequential with Tree Ensbl.	Sequential with SVM	Sequential with Q-LDA
1	REVEL	0.909644	1	0.854902	0.952941	0.386581	0.942946	0.409972	-1.2864	2.43919	3.90077e-13	-0.855477	0.644991	0.999823	1	0.988849	1	1	0	0	1	0		1	1	0
2	Align-GVGD	1	0.717647	0.627451	1	0	1	1e-11	-36.5412	10^10	7.6872e-13	-0.844594	0.57822	0.867994	0.811382	0.726268	0.670921	0	1	1	0	0		0.952	0.980392	-0.0283922
3	BayesDel +AF	0.855245	0.882353	0.72549	0.756863	0.64887	0.983249	0.659925	-0.599627	1.51532	2.56962e-12	-0.824894	0.762015	0.920432	0.941841	0.969557	0.730084	0	0	0	0	0		0.895	0.960784	-0.0657843
4	BayesDel -AF	0.87402	0.917647	0.760784	0.858824	0.529184	0.983115	0.538273	-0.893591	1.85779	1.85952e-12	-0.830218	0.785758	0.920432	0.959816	0.812529	0.6091	0	0	0	0	1		0.889	0.941176	-0.0521765
5	MutPred2	0.823833	0.945098	0.8	0.980392	0.265329	0.847826	0.312952	-1.67599	3.19538	1.09722e-12	-0.838832	0.802315	0.934067	0.828535	0.928324	0.419977	1	0	0	1	0		0.883	0.921569	-0.0385686
6	MetaRNN	0.918933	0.976471	0.827451	0.913725	0.560242	0.993304	0.564019	-0.826184	1.77299	6.43784e-13	-0.847453	0.74421	0.922208	0.891944	0.991108	0.642713	0	0	0	0	0		0.802	0.901961	-0.0999608
7	PROVEAN	0.912712	0.945098	0.792157	0.913725	0.502819	0.988861	0.508483	-0.975729	1.96663	7.57359e-13	-0.844835	0.741139	0.922208	0.894081	0.898942	0.571398	0	0	0	0	0		0.769	0.882353	-0.113353
8	Condel	0.800561	0.780392	0.572549	0.858824	0.512521	0.952614	0.538015	-0.894281	1.85868	1.32333e-10	-0.757131	0.492083	0.358689	0.723188	0.823231	0.393119	0	0	0	0	0		0.67	0.862745	-0.192745
9	EVE	0.716451	0.898039	0.741176	0.462745	0.834195	0.994735	0.83861	-0.253928	1.19245	2.79269e-12	-0.823518	0.687644	0.772515	0.825941	1	0.607677	0	0	0	0	0		0.657	0.843137	-0.186137
10	VEST4	0.799499	0.886275	0.72549	0.847059	0.451323	0.932168	0.484165	-1.04643	2.06541	3.14255e-12	-0.821563	0.582551	0.762604	0.747954	0.703914	0.530567	0	0	0	0	0		0.641	0.823529	-0.182529
11	FATHMM-XF	0.730399	0.815686	0.627451	0.65098	0.448284	0.766347	0.584962	-0.773586	1.70951	6.28702e-11	-0.770363	0.453742	0.265256	0.641253	0.851866	0.510217	0	0	0	0	0		0.505	0.803922	-0.298922
12	ClinPred	0.725041	0.788235	0.572549	0.745098	0.361135	0.860494	0.419683	-1.25263	2.38275	1.23329e-10	-0.758393	0.321941	0.128553	0.624371	0.836751	0.606124	0	0	0	0	0		0.479	0.784314	-0.305314
13	M-CAP	0.823538	0.741176	0.509804	0.329412	0.799669	0.985225	0.811662	-0.30105	1.23204	3.70728e-10	-0.738441	0.396764	0.51869	0.633121	0.631734	0.544761	0	0	0	0	0		0.451	0.764706	-0.313706
14	BRASS NN	0.71632	0.738	0.4923	0.8962	0.512521	0.512521	0.83861	-0.155141	2.06541	3.26627e-08	-0.747	0.38133	0.01357	0.7165	0.615	0.651	0	0	0	0	0		0.429	0.745098	-0.316098
15	Eigen	0.697358	0.745098	0.521569	0.682353	0.473906	0.902019	0.525384	-0.928556	1.90337	2.7706e-10	-0.74377	0.376658	0	0.612074	0.759752	0.421848	0	0	0	0	0		0.411	0.72549	-0.31449
16	MVP	0.727898	0.788235	0.580392	0.270588	0.808261	0.996372	0.811204	-0.301864	1.23274	1.23413e-10	-0.758381	0.399342	0.267348	0.625299	0.663925	0.373059	0	0	0	0	0		0.396	0.705882	-0.309882
17	MutationAssessor	0.726766	0.639216	0.34902	0.831373	0.426363	0.921074	0.462898	-1.11124	2.16031	4.53891e-09	-0.690991	0.324041	0.0561369	0.547345	0.786807	0.324854	0	0	0	0	0		0.386	0.686275	-0.300275
18	DEOGEN2	0.771611	0.686275	0.419608	0.768627	0.547598	0.996772	0.549372	-0.864146	1.82026	1.63543e-09	-0.710691	0.324747	0	0.613684	0.58559	0.315541	0	0	0	0	0		0.369	0.666667	-0.297667
19	PON-P2	0.576057	0.596078	0.262745	0.545098	0.599227	0.936856	0.639615	-0.644725	1.56344	1.9993e-08	-0.661388	0.21356	0.012527	0.460293	0.351298	0.257253	0	0	0	0	1		0.342	0.647059	-0.305059
20	phyloP 100-verebrate	0.621364	0.572549	0.227451	0.517647	0.490726	0.83322	0.588952	-0.763778	1.69793	3.26627e-08	-0.651308	0.232451	0.0561369	0.585785	0.723431	0.329302	0	0	0	0	0		0.289	0.627451	-0.338451
21	PrimateAI	0.646043	0.623529	0.298039	0.545098	0.4926	0.821175	0.599873	-0.737272	1.66702	9.08341e-09	-0.677292	0.305014	0	0.462319	0.54499	0.347403	0	0	0	0	0		0.279	0.607843	-0.328843
22	Eigen-PC	0.606094	0.635294	0.309804	0.627451	0.489149	0.862373	0.567213	-0.818037	1.76301	6.94796e-09	-0.682615	0.293376	0	0.483143	0.514099	0.210433	0	0	0	0	0		0.269	0.588235	-0.319235
23	MetaSVM	0.462941	0.635294	0.298039	0.141176	0.88009	0.980007	0.898044	-0.155141	1.11353	5.67022e-09	-0.686625	0.345374	0	0.592128	0.441964	0.521297	0	0	0	0	0		0.233	0.568627	-0.335627
24	CADD	0.590887	0.482353	0.0352941	0.419608	0.598318	0.796104	0.751557	-0.412046	1.33057	1.50272e-06	-0.566967	0.308858	0	0.521696	0.642129	0.380242	0	0	0	0	0		0.23	0.54902	-0.31902
25	FATHMM-coding	0.664452	0.494118	0.0705882	0.776471	0.423801	0.953767	0.444345	-1.17025	2.25051	1.53037e-06	-0.566537	0.113154	0	0.438435	0.50442	0.300157	0	0	0	0	0		0.23	0.529412	-0.299412
26	BLOSUM62	0.585593	0.478431	0.192157	0.772549	0.5	0.833333	0.6	-0.736966	1.66667	2.89296e-08	-0.653814	0.131544	0.012527	0.400849	0.515932	0.174872	0	0	0	0	0		0.22	0.509804	-0.289804
27	LRT	0.618169	0.498039	0.0862745	0.47451	0.550311	0.843822	0.652165	-0.616692	1.53335	2.74709e-07	-0.605757	0.235605	0	0.490778	0.619716	0.172451	0	0	0	0	0		0.21	0.490196	-0.280196
28	MetaLR	0.515168	0.592157	0.243137	0.196078	0.868214	0.998932	0.869142	-0.202336	1.15056	2.13388e-08	-0.660058	0.330529	0	0.536157	0.427443	0.238872	0	0	0	0	0		0.189	0.470588	-0.281588
29	GERP++	0.579823	0.333333	0.184314	0.470588	0.337101	0.653397	0.51592	-0.95478	1.93828	0.000136804	-0.44947	0.317195	0	0.42505	0.489577	0.224546	0	0	0	0	0		0.186	0.45098	-0.26498
30	FATHMM-MKL	0.545558	0.352941	0.219608	0.337255	0.390995	0.598565	0.653221	-0.614357	1.53088	0.00023574	-0.433371	0.284432	0	0.354758	0.529142	0.1412	0	0	0	0	0		0.148	0.431373	-0.283373
31	GenoCanyon	0.309489	0.239216	0.709804	0.670588	0.427578	0.718388	0.595191	-0.748575	1.68013	0.0226611	-0.268594	0.216038	0	0.173689	0.191097	0.117559	0	0	0	0	0		0.132	0.411765	-0.279765
32	SIFT, All Species	0.567014	0.305882	0.0823529	0.0745098	0.96	1	0.96	-0.0588937	1.04167	2.56934e-09	-0.702037	0	0.0561369	0.527022	0.626179	0.374482	0	0	0	0	0		0.129	0.392157	-0.263157
33	MPC	0.530323	0.482353	0.0666667	0.423529	0.512471	0.84498	0.606489	-0.721447	1.64884	1.42017e-06	-0.568296	0.182291	0	0.375971	0.354472	0.168087	0	0	0	0	0		0.122	0.372549	-0.250549
34	phyloP 30-mammal	0.596163	0.443137	0.0470588	0.564706	0.408226	0.873691	0.467243	-1.09776	2.14022	4.69423e-06	-0.539524	0.0606487	0.0436099	0.303194	0.409644	0.0760624	0	0	0	0	0		0.121	0.352941	-0.231941
35	bStatistic	0.28497	0.184314	0.988235	0.658824	0.487539	0.487539	1	0	1	0.851266	-0.0220975	0.263886	0	0.0234179	0.013024	0.014746	0	0	0	0	0		0.108	0.333333	-0.225333
36	PolyPhen-2	0.389866	0.168627	0.831373	0.203922	0.5665	0.869	0.651899	-0.61728	1.53398	0.0863784	-0.202093	0.324041	0	0.163136	0.15617	0.0881346	0	0	0	0	0		0.086	0.313725	-0.227725
37	Cupsat DDG	0.490742	0.337255	0.270588	0.196078	0.40985	0.486644	0.842196	-0.247773	1.18737	0.000480383	-0.411473	0.154229	0	0.261271	0.411722	0.180769	0	0	0	0	0		0.086	0.294118	-0.208118
38	SiPhy-29way	0.478598	0.333333	0.278431	0.247059	0.357867	0.658063	0.543819	-0.878801	1.83885	0.000426298	-0.415218	0.0487189	0	0.299806	0.378899	0.20774	0	0	0	0	0		0.084	0.27451	-0.19051
39	phastCons100-vertebrate	0.63419	0.0823529	0.372549	0.321569	1	1	1	0	1	6.14907e-06	-0.532828	0.0675541	0	0.286562	0.295147	0.171303	0	0	0	0	0		0.078	0.254902	-0.176902
40	phyloP17-primate	0.504938	0.290196	0.337255	0.286275	0.361792	0.666702	0.542659	-0.881883	1.84278	0.000782501	-0.395852	0.180592	0	0.199925	0.354386	0.0544089	0	0	0	0	0		0.073	0.235294	-0.162294
41	phastCons17-primate	0.46714	0.0666667	0.862745	0.188235	0.679366	0.805106	0.843822	-0.244989	1.18508	0.141734	-0.173166	0.235241	0.0561369	0.175397	0.0884273	0.0398836	0	0	0	0	0		0.068	0.215686	-0.147686
42	Shannon, Mammals	0.497428	0.317647	0.223529	0.196078	0.876167	0.978583	0.895342	-0.159489	1.11689	0.000213827	-0.436296	0.0265767	0	0.276274	0.445799	0.132715	0	0	0	0	0		0.063	0.196078	-0.133078
43		0.387188	0.0901961	0.952941	0.321569	0.413356	0.413356	1	0	1	0.590436	-0.0634279	0.124263	0	0.0989855	0.0398625	0.071399	0	0	0	0	0		0.059	0.176471	-0.117471
44	LIST-S2	0.367407	0.333333	0.309804	0.0627451	0.706581	0.811812	0.870375	-0.200291	1.14893	0.00061801	-0.403473	0.351352	0	0.213764	0.166864	0.191549	0	0	0	0	0		0.051	0.156863	-0.105863
45	MutationTaster	0.468084	0.392157	0.854902	0.0313725	1	1	1	0	1	0.00173385	-0.369157	0	0	0.106496	0.0600925	0.0528545	0	0	0	0	0		0.046	0.137255	-0.0912549
46	GM12878 Fit-Cons	0.205963	0.0392157	0.917647	0.545098	0.521934	0.521934	1	0	1	0.196416	-0.152244	0.101385	0	0.0617807	0.0383952	0.022271	0	0	0	0	0		0.042	0.117647	-0.0756471
47	DANN	0.263996	0.0509804	0.972549	0.0745098	0.597482	0.573129	1.04249	0.0600361	1.04249	0.672303	-0.0498497	0.341469	0	0.0666098	0.0991633	0.0436849	0	0	0	0	0		0.036	0.0980392	-0.0620392
48	Integrated conservation	0.298695	0.14902	0.443137	0.509804	0.10134	1	0.10134	-3.30272	9.86774	0.001435	-0.375652	0.124263	0	0.168474	0.11973	0.0582027	0	0	0	0	0		0.033	0.0784314	-0.0454314
49	phastCons30-mammal	0.472668	0.0666667	0.407843	0.262745	0.785332	1	0.785332	-0.348625	1.27335	0.000456631	-0.413067	0.0606487	0	0.212114	0.306975	0.0747411	0	0	0	0	0		0.032	0.0588235	-0.0268235
50	Shannon, All Species	0.535647	0.0470588	0.592157	0.133333	0.953944	0.969488	0.983967	-0.0233185	1.01629	0.00397632	-0.339415	0	0	0.190131	0.273537	0.0784677	0	0	0	0	0		0.027	0.0392157	-0.0122157
51	H1-hESC Fit-Cons	0	0.211765	0.960784	0.462745	0.313579	0.313579	1	0	1	0.474999	-0.0841892	0.135788	0	0	0	0	0	0	0	0	0		0.022	0.0196078	0.00239216
52	SIFT, mammals	0.36668	0.14902	0.545098	0	1	1	1	0	1	7.32248e-05	-0.467345	0	0	0.215218	0.219928	0.113747	0	0	0	0	0		0	0	0

## Sheet: Table S3
Table S3. Model Building Reference. Average accuracy, standard deviation, and number of perfectly accurate models across all 32 available MATLAB® CLA Models trained with groups of the top nine features that successively removed the lowest-performing features.
# Features	Average CLA Model Accuracy (n=32)	CLA Model Standard Deviation (n=32)	# 100% Accurate Models
9	93.8	12.9	8
8	94.8	12.4	20
7	94.2	12.2	7
6	96.5	9.5	18
5	91.4	19.7	7
4	94.4	12.8	14
3	94.1	13.7	13
2	93.6	12.6	9

## Sheet: Table S4
Table S4. Modified LSVM (Condel and EVE features removed) outputs for zinc-finger variants across the proteome.
VARIANT INFORMATION				MIN-MAX STANDARDIZED VEP SCORES				LSVM Results
PROTEIN (ALTERNATE NAMES)	VARIANT	CLASS	ZINC FINGER DOMAIN CLASS	REVEL	ALIGN-GVGD	BAYESDEL+AF	METARNN	Prediction	Pathogenicity Odds	Match with true identity?
BARD1	C71Y	P LOF	RING-type (aa50-87) PRU00175	0.95909	1	0.987099	0.964472	'P'	2.14207	TP
BARD1	N73K	LB	RING-type (aa50-87) PRU00175	-2.2294	0	-0.258778	0.311797	'B'	-12.2139	TB
BARD1	N73Y	LB	RING-type (aa50-87) PRU00175	-1.33016	0	-0.100606	0.404209	'B'	-8.96236	TB
BARD1	G82E	LB	RING-type (aa50-87) PRU00175	-2.01567	0	-0.320925	0.104359	'B'	-11.6297	TB
BARD1	V85L	B	RING-type (aa50-87) PRU00175	-1.09076	0	-0.446407	-0.0341138	'B'	-8.83021	TB
BARD1	C53Y	LP/VUS	RING-type (aa50-87) PRU00175	0.784935	1	0.890019	0.940693	'P'	1.38671	TP
BARD1	C53W	LP/VUS	RING-type (aa50-87) PRU00175	0.744616	1	0.828424	0.9032	'P'	1.13787	TP
BARD1	T54A	LB/VUS	RING-type (aa50-87) PRU00175	-0.919518	0	-0.524786	0.0305475	'B'	-8.41619	TB
BARD1	N55D	LB/VUS	RING-type (aa50-87) PRU00175	-1.64704	0	-0.231677	0.0567489	'B'	-10.2506	TB
BARD1	R58K	LB/VUS	RING-type (aa50-87) PRU00175	-1.70134	0	0.00263213	0.0989727	'B'	-9.98585	TB
BARD1	C71S	LP/VUS	RING-type (aa50-87) PRU00175	0.976218	1	0.990544	0.963973	'P'	2.20482	TP
BARD1	N73D	LB/VUS	RING-type (aa50-87) PRU00175	-2.38493	0	-0.416283	0.190012	'B'	-13.0223	TB
BARD1	V75I	LB/VUS	RING-type (aa50-87) PRU00175	-2.20447	0	-0.166913	0.244838	'B'	-11.9583	TB
BARD1	T81S	LB/VUS	RING-type (aa50-87) PRU00175	-2.46608	0	-0.263522	0.0436378	'B'	-12.9999	TB
BARD1	G82R	LB/VUS	RING-type (aa50-87) PRU00175	-1.46954	0	-0.254505	0.239057	'B'	-9.711	TB
BARD1	G82V	LB/VUS	RING-type (aa50-87) PRU00175	-1.71989	0	-0.47562	0.310081	'B'	-10.951	TB
BARD1	G82A	LB/VUS	RING-type (aa50-87) PRU00175	-2.30594	0	-0.255788	0.183296	'B'	-12.4595	TB
BARD1	C83R	LP/VUS	RING-type (aa50-87) PRU00175	0.991928	1	0.990593	0.990081	'P'	2.25649	TP
CBL (c-CBL RNF55)	C381F	LP LOF	RING-type (aa381-420) PRU00175	0.991928	1	1.00765	0.975348	'P'	2.28875	TP
CBL (c-CBL RNF55)	K389T	P LOF	RING-type (aa381-420) PRU00175	0.854353	1	0.844379	0.891503	'P'	1.52833	TP
CBL (c-CBL RNF55)	D390Y	P LOF	RING-type (aa381-420) PRU00175	0.988148	1	0.991324	0.905664	'P'	2.24546	TP
CBL (c-CBL RNF55)	I393N	LP LOF	RING-type (aa381-420) PRU00175	0.95909	1	0.959706	0.894581	'P'	2.09027	TP
CBL (c-CBL RNF55)	M400R	P LOF	RING-type (aa381-420) PRU00175	0.948813	1	0.888086	0.912849	'P'	1.92111	TP
CBL (c-CBL RNF55)	R420L	LP LOF	RING-type (aa381-420) PRU00175	0.865968	1	0.921442	0.897076	'P'	1.71218	TP
CBL (c-CBL RNF55)	C381R	LP/VUS	RING-type (aa381-420) PRU00175	1.01855	1	1.00567	0.989686	'P'	2.37239	TP
CBL (c-CBL RNF55)	K382E	LP/VUS	RING-type (aa381-420) PRU00175	1.00217	0.846154	0.976912	0.888561	'P'	2.02861	TP
CBL (c-CBL RNF55)	C384R	LP/VUS	RING-type (aa381-420) PRU00175	1.01512	1	0.995954	0.999771	'P'	2.34277	TP
CBL (c-CBL RNF55)	E386K	LP/VUS	RING-type (aa381-420) PRU00175	0.976218	0.846154	0.973825	0.932459	'P'	1.93758	TP
CBL (c-CBL RNF55)	K389E	LP/VUS	RING-type (aa381-420) PRU00175	0.9748	0.846154	0.924643	0.884724	'P'	1.83993	TP
CBL (c-CBL RNF55)	D390V	LP/VUS	RING-type (aa381-420) PRU00175	1.00217	1	0.981721	0.924983	'P'	2.27333	TP
CBL (c-CBL RNF55)	C396R	LP/VUS	RING-type (aa381-420) PRU00175	0.963421	1	0.963069	0.998316	'P'	2.11085	TP
CBL (c-CBL RNF55)	H398R	LP/VUS	RING-type (aa381-420) PRU00175	0.984289	0.384615	0.97623	0.948575	'P'	1.26173	TP
CBL (c-CBL RNF55)	C401R	LP/VUS	RING-type (aa381-420) PRU00175	1.01449	1	1.00101	0.995581	'P'	2.35026	TP
CBL (c-CBL RNF55)	C404R	LP/VUS	RING-type (aa381-420) PRU00175	1.01575	1	1.00076	1.00008	'P'	2.35394	TP
CBL (c-CBL RNF55)	S407Y	LP/VUS	RING-type (aa381-420) PRU00175	0.389889	0.230769	0.488748	0.761037	'B'	-1.84721	FB
CBL (c-CBL RNF55)	W408R	LP/VUS	RING-type (aa381-420) PRU00175	1.00421	1	0.963004	0.997401	'P'	2.24466	TP
CBL (c-CBL RNF55)	G413R	LP/VUS	RING-type (aa381-420) PRU00175	0.507225	1	0.832177	0.785502	'P'	0.365554	TP
CBL (c-CBL RNF55)	G415C	LP/VUS	RING-type (aa381-420) PRU00175	0.400638	1	0.771004	0.764312	'B'	-0.100066	FB
CBL (c-CBL RNF55)	C416S	LP/VUS	RING-type (aa381-420) PRU00175	0.981651	1	1.00769	0.963516	'P'	2.25507	TP
CBL (c-CBL RNF55)	R420P	LP/VUS	RING-type (aa381-420) PRU00175	0.868882	1	0.921897	0.898501	'P'	1.72261	TP
CBL (c-CBL RNF55)	R420Q	LP/VUS	RING-type (aa381-420) PRU00175	0.848525	0.538462	0.918404	0.864241	'P'	0.942278	TP
MID1 (TRIM18)	A34T	B	RING-type (aa10-60) PRU00175	-0.889515	0.846154	-0.0219507	0.522302	'B'	-6.07094	TB
MID1 (TRIM18)	H35Q	B	RING-type (aa10-60) PRU00175	0.133047	0.230769	-0.0525452	0.232184	'B'	-3.71398	TB
MID1 (TRIM18)	T44A	LB	RING-type (aa10-60) PRU00175	-2.31897	0	-0.557054	0.129458	'B'	-13.072	TB
MID1 (TRIM18)	N45S	B	RING-type (aa10-60) PRU00175	-1.62937	0.692308	-0.563732	0.283776	'B'	-9.7601	TB
Parkin	C441R	P LOF	RING-type 2 atypical (aa418-449) PRU01221 (RING-IBR-RING triad)	1.0052	0	0.785595	0.985745	'P'	0.380847	TP
Parkin	M434T	LP LOF	RING-type 2 atypical (aa418-449) PRU01221 (RING-IBR-RING triad)	0.95909	0.692308	0.901392	0.858606	'P'	1.50875	TP
Parkin	C431F	P LOF	RING-type 2 atypical (aa418-449) PRU01221 (RING-IBR-RING triad)	0.976218	1	0.97077	0.989052	'P'	2.16743	TP
Parkin	G430D	P LOF	RING-type 2 atypical (aa418-449) PRU01221 (RING-IBR-RING triad)	1.0011	1	0.885681	0.941109	'P'	2.08824	TP
Parkin	C418R	LP LOF	RING-type 2 atypical (aa418-449) PRU01221 (RING-IBR-RING triad)	0.982951	1	0.986839	0.965637	'P'	2.21992	TP
Parkin	P437L	LB/VUS	RING-type 2 atypical (aa418-449) PRU01221 (RING-IBR-RING triad)	0.46726	0	-0.0272637	-0.0258895	'B'	-2.92232	TB
Parkin	G430S	LP/VUS	RING-type 2 atypical (aa418-449) PRU01221 (RING-IBR-RING triad)	0.9748	0.846154	0.974783	0.904219	'P'	1.93473	TP
Parkin	M458L	LB/VUS	RING-type 2 InterPro expanded domain (in TRIAD supradomain aa234-465)	0.46726	0	0.122476	-0.034353	B	-2.63919	TB
Parkin	V248I	LB	RING-type 1 (aa238-293) PRU01221 (RING-IBR-RING triad)	-0.102768	0.384615	-0.0594992	0.172461	'B'	-4.26574	TB
Parkin	G284R	P LOF	RING-type 1 (aa238-293) PRU01221 (RING-IBR-RING triad)	0.917471	1	0.858823	0.974506	'P'	1.76287	TP
Parkin	R275W	P LOF	RING-type 1 (aa238-293) PRU01221 (RING-IBR-RING triad)	0.675592	1	0.422165	0.337541	'P'	0.143076	TP
Parkin	C253Y	P LOF	RING-type 1 (aa238-293) PRU01221 (RING-IBR-RING triad)	0.789503	1	0.874161	0.963027	'P'	1.37173	TP
Parkin	T240R	P LOF	RING-type 1 (aa238-293) PRU01221 (RING-IBR-RING triad)	0.534473	0.230769	0.92903	0.951559	'B'	-0.540002	FB
Parkin	L272I	LB/VUS	RING-type 1 (aa238-293) PRU01221 (RING-IBR-RING triad)	0.250069	0	0.0346727	-0.0137349	'B'	-3.5183	TB
Parkin	R256C	LP/VUS	RING-type 1 (aa238-293) PRU01221 (RING-IBR-RING triad)	0.778832	1	0.52308	0.792427	'P'	0.672854	TP
Parkin	V244I	LB/VUS	RING-type 1 (aa238-293) PRU01221 (RING-IBR-RING triad)	-0.662283	0	-0.425837	0.172441	'B'	-7.38453	TB
Parkin	T240M	LP/VUS	RING-type 1 (aa238-293) PRU01221 (RING-IBR-RING triad)	0.485412	0.230769	0.444733	0.371571	'B'	-1.61681	FB
Parkin	M192L	B	RING-type 0 atypical (aa141-225)	0.209513	0	-0.142038	-0.0373994	'B'	-3.98559	TB
Parkin	S167N	B	RING-type 0 atypical (aa141-225)	-1.26397	0	-0.558516	-0.037493	'B'	-9.61088	TB
Parkin	P153R	B	RING-type 0 atypical (aa141-225)	0.561129	0	-0.119486	-0.0348105	'B'	-2.7885	TB
Parkin	C212Y	P LOF	RING-type 0 atypical (aa141-225)	0.953223	1	0.896957	0.931845	'P'	1.95236	TP
Parkin	K211N	P LOF	RING-type 0 atypical (aa141-225)	0.574241	1	0.449266	0.930036	'B'	-0.138438	FB
Parkin	K161N	P LOF	RING-type 0 atypical (aa141-225)	0.697484	1	0.591207	0.907276	'P'	0.534585	TP
RNF13	L253F	LB	RING-type atypical (aa240-282) PRU00175	0.0682758	0.230769	0.748322	0.801451	'B'	-2.41233	TB
RNF13	P269L	B	RING-type atypical (aa240-282) PRU00175	0.000118124	1	0.625424	0.851837	'B'	-1.69034	TB
RNF13	K282M	LB	RING-type atypical (aa240-282) PRU00175	0.457062	1	0.748907	0.817547	'P'	0.0434058	FP
RNF13	T274I	LB/VUS	RING-type atypical (aa240-282) PRU00175	0.140647	1	0.721822	0.67791	'B'	-1.04668	TB
ZNRF3 (RNF203)	H327Q	LB	RING-type atypical (aa293-334) PRU00175	0.599992	0	0.241539	-0.0322319	'B'	-1.97826	TB
ZNRF3 (RNF203)	C296Y	P LOF	RING-type atypical (aa293-334) PRU00175	0.902587	1	0.939038	0.995415	'P'	1.86568	TP
ZNRF3 (RNF203)	R307Q	P LOF	RING-type atypical (aa293-334) PRU00175	0.646297	0.538462	0.827611	0.886097	'P'	0.106638	TP
ZNRF3 (RNF203)	C319Y	P LOF	RING-type atypical (aa293-334) PRU00175	0.927905	1	0.939087	0.998555	'P'	1.9489	TP
ZNRF3 (RNF203)	P322R	P LOF	RING-type atypical (aa293-334) PRU00175	0.542151	1	0.812404	0.868338	'P'	0.442834	TP
ZNRF3 (RNF203)	R334W	P LOF	RING-type atypical (aa293-334) PRU00175	0.518959	1	0.809203	0.875179	'P'	0.360638	TP
ZNRF3 (RNF203)	C293Y	LP/VUS	RING-type atypical (aa293-334) PRU00175	0.870378	1	0.937235	0.995425	'P'	1.75652	TP
RNF125	S59F	LB	RING-type (aa37-76) PRU00175	-0.763319	0.230769	-0.24976	0.691894	'B'	-7.02987	TB
RNF125	L41P	LB/VUS	RING-type (aa37-76) PRU00175	0.21912	0	0.691991	0.909376	'B'	-2.37703	TB
RNF125	M112I	P LOF	C2HC RNF-type (100-119)	0.786431	0	0.576892	0.733983	'B'	-0.732039	FB
RNF213	R4019C	LB/VUS	RING-type (aa3997-4036) PRU00175	-0.209828	0.230769	-0.483582	0.212169	'B'	-5.65475	TB
RNF213	L4010V	LP LOF	RING-type (aa3997-4036) PRU00175	0.361618	0.384615	-0.00854631	0.734305	'B'	-2.6447	FB
RNF213	C4012R	P LOF	RING-type (aa3997-4036) PRU00175	0.973422	1	0.978553	0.995186	'P'	2.17297	TP
RNF213	D4013N	P LOF	RING-type (aa3997-4036) PRU00175	-2.30594	0	-0.515216	0.492888	'B'	-12.9501	FB
RNF213	H4014N	LP LOF	RING-type (aa3997-4036) PRU00175	0.705713	1	0.694217	0.91262	'P'	0.75638	TP
RNF213	C4017S	LP LOF	RING-type (aa3997-4036) PRU00175	0.941332	1	0.96367	0.99634	'P'	2.03946	TP
RNF213	C4017Y	LP LOF	RING-type (aa3997-4036) PRU00175	0.857267	1	0.98151	0.991048	'P'	1.79719	TP
RNF213	C4020F	LP LOF	RING-type (aa3997-4036) PRU00175	0.924912	1	0.966188	0.998014	'P'	1.99032	TP
SIAH1	C41G	P LOF	RING-type (aa41-76) PRU00175	0.87908	1	0.914017	0.920481	'P'	1.74119	TP
SIAH1	Y47C	LP LOF	RING-type (aa41-76) PRU00175	-0.163051	1	0.695598	0.760059	'B'	-2.09338	FB
SIAH1	P50L	LP LOF	RING-type (aa41-76) PRU00175	0.23113	1	0.685135	0.782424	'B'	-0.818969	FB
SIAH1	R76W	LP LOF	RING-type (aa41-76) PRU00175	-0.24814	1	0.662209	0.810362	'B'	-2.43588	FB
LRSAM1 (RIFLE, TAL)	C690R	P LOF	RING-type (aa675-710) PRU00175	0.822223	1	0.861439	0.924016	'P'	1.4551	TP
LRSAM1 (RIFLE, TAL)	C694R	P LOF	RING-type (aa675-710) PRU00175	0.880576	1	0.816043	0.942814	'P'	1.56085	TP
LRSAM1 (RIFLE, TAL)	C694Y	P LOF	RING-type (aa675-710) PRU00175	0.841241	1	0.759533	0.726341	'P'	1.32485	TP
LRSAM1 (RIFLE, TAL)	P707S	LP LOF	RING-type (aa675-710) PRU00175	0.825176	1	0.678587	0.882613	'P'	1.11905	TP
LRSAM1 (RIFLE, TAL)	P707L	P LOF	RING-type (aa675-710) PRU00175	0.851439	1	0.784539	0.903585	'P'	1.40562	TP
LRSAM1 (RIFLE, TAL)	C678Y	LP/VUS	RING-type (aa675-710) PRU00175	0.87908	1	0.969097	0.907411	'P'	1.84534	TP
LRSAM1 (RIFLE, TAL)	R681Q	LB/VUS	RING-type (aa675-710) PRU00175	-1.1929	0	-0.481567	-0.0310154	'B'	-9.23204	TB
LRSAM1 (RIFLE, TAL)	L688I	LB/VUS	RING-type (aa675-710) PRU00175	-0.490058	0	-0.43505	0.0309946	'B'	-6.83649	TB
LRSAM1 (RIFLE, TAL)	C695Y	LP/VUS	RING-type (aa675-710) PRU00175	0.396346	1	0.516467	0.856984	'B'	-0.595446	FB
LRSAM1 (RIFLE, TAL)	R704H	LB/VUS	RING-type (aa675-710) PRU00175	-0.251683	0	-0.35836	0.00899374	'B'	-5.90884	TB
MKRN3	R328C	P LOF	RING-type (aa311-365) PRU00175	0.450919	1	0.806847	0.936472	'P'	0.132793	TP
MKRN3	R365S	P LOF	RING-type (aa311-365) PRU00175	0.430208	1	0.80077	0.928778	'P'	0.0533031	TP
MKRN3	N325S	LB	RING-type (aa311-365) PRU00175	-1.42194	0	-0.501617	-0.0214914	'B'	-10.022	TB
MKRN3	V358I	LB	RING-type (aa311-365) PRU00175	-0.768831	0	-0.232538	0.0951673	'B'	-7.36885	TB
NHLRC1 (Malin, EPM2B)	C26S	P LOF	RING-type (aa26-72) PRU00175	0.85581	1	0.990544	0.995862	'P'	1.80949	TP
NHLRC1 (Malin, EPM2B)	F33S	P LOF	RING-type (aa26-72) PRU00175	0.459109	0.846154	0.542009	0.97252	'B'	-0.576714	FB
NHLRC1 (Malin, EPM2B)	C46Y	LP LOF	RING-type (aa26-72) PRU00175	0.930897	1	0.962045	0.990393	'P'	2.00213	TP
NHLRC1 (Malin, EPM2B)	V55G	LP LOF	RING-type (aa26-72) PRU00175	0.54975	0	0.595984	0.771892	'B'	-1.47302	FB
NHLRC1 (Malin, EPM2B)	P69A	P LOF	RING-type (aa26-72) PRU00175	0.831043	0.384615	0.717403	0.973144	'P'	0.269189	TP
RLIM (RNF12)	R611C	LP LOF	RING-type (aa570-611) PRU00175	0.772729	1	0.934245	0.949271	'P'	1.43026	TP
RLIM (RNF12)	R599C	P LOF	RING-type (aa570-611) PRU00175	0.605426	1	0.902871	0.918058	'P'	0.821642	TP
RLIM (RNF12)	D598N	P LOF	RING-type (aa570-611) PRU00175	0.204709	0.230769	0.0421629	0.895849	'B'	-3.29962	FB
RLIM (RNF12)	P587R	P LOF	RING-type (aa570-611) PRU00175	0.204709	1	0.276488	0.838196	'B'	-1.6784	FB
RLIM (RNF12)	Y577H	LP LOF	RING-type (aa570-611) PRU00175	0.444777	1	0.658651	0.943251	'B'	-0.167589	FB
TRIM8 (RNF27)	G37V	LB	RING-type (aa15-56) PRU00175	-0.646966	0.230769	0.414805	0.708592	'B'	-5.39127	TB
TRIM8 (RNF27)	R51H	LB	RING-type (aa15-56) PRU00175	-0.688152	0.384615	0.306855	0.70853	'B'	-5.49498	TB
PEX10 (RNF69)	H290Q	P LOF	RING-type (aa273-311) PRU00175	0.95468	0.230769	0.966172	0.99189	'P'	0.909872	TP
PEX10 (RNF69)	L277P	LP LOF	RING-type (aa273-311) PRU00175	0.908533	1	0.945261	0.94585	'P'	1.89697	TP
PEX10 (RNF69)	C276S	P LOF	RING-type (aa273-311) PRU00175	0.990668	1	0.995841	0.962954	'P'	2.26228	TP
PEX10 (RNF69)	C276F	LP LOF	RING-type (aa273-311) PRU00175	1.01575	1	1.00687	0.985787	'P'	2.36549	TP
PEX10 (RNF69)	R311Q	LP/VUS	RING-type (aa273-311) PRU00175	0.485412	0	0.858905	0.865499	'B'	-1.18712	FB
PEX10 (RNF69)	A299V	LB/VUS	RING-type (aa273-311) PRU00175	-1.65594	0	-0.556632	-0.0226039	'B'	-10.8943	TB
PEX10 (RNF69)	H290D	LP/VUS	RING-type (aa273-311) PRU00175	1.01855	1	0.987262	0.997026	'P'	2.33759	TP
PEX10 (RNF69)	T274A	B	RING-type (aa273-311) PRU00175	-0.255266	0	-0.519652	-0.0354135	'B'	-6.22558	TB
PEX2 (RNF72)	C247Y	LP LOF	RING-type (aa244-284) PRU00175	1.00004	1	1.00609	1.00054	'P'	2.31243	TP
PEX2 (RNF72)	C247R	P LOF	RING-type (aa244-284) PRU00175	0.96917	1	1.01201	1.00121	'P'	2.22226	TP
PEX2 (RNF72)	A245T	B	RING-type (aa244-284) PRU00175	-0.962397	0	-0.556453	-0.0368795	'B'	-8.61685	TB
PEX2 (RNF72)	H261R	LP/VUS	RING-type (aa244-284) PRU00175	0.995511	0.384615	0.912002	0.998669	'P'	1.17714	TP
PEX2 (RNF72)	W250R	LB/VUS	RING-type (aa244-284) PRU00175	0.282711	1	-0.316067	-0.0345817	'B'	-2.54273	TB
RAG1 (RNF74)	R314W	P LOF	RING-type (aa293-332) PRU00175	0.877623	1	0.866492	0.988833	'P'	1.64655	TP
RAG1 (RNF74)	C328Y	P LOF	RING-type (aa293-332) PRU00175	1.01981	1	1.00041	0.963089	'P'	2.36658	TP
RAG1 (RNF74)	D302E	B	RING-type (aa293-332) PRU00175	0.11525	0.538462	-0.459145	-0.0357358	'B'	-4.06997	TB
RAG1 (RNF74)	G325D	LB	RING-type (aa293-332) PRU00175	0.644525	1	0.567842	0.038408	'P'	0.316529	FP
KMT2A	R1151Q	LP	CXXC (1147-1195)	0.125409	0.538462	0.754318	0.734742	'B'	-1.74215	FB
KMT2A	R1154W	P LOF	CXXC (1147-1195)	0.717211	1	0.781159	0.858325	'P'	0.958522	TP
KMT2A	R1154Q	P LOF	CXXC (1147-1195)	0.54597	0.538462	0.814662	0.807232	'B'	-0.247245	FB
KMT2A	C1155R	LP	CXXC (1147-1195)	0.967752	1	0.982339	0.973674	'P'	2.16151	TP
KMT2A	C1155F	P LOF	CXXC (1147-1195)	0.923416	1	0.994151	0.984976	'P'	2.03828	TP
KMT2A	C1155Y	P LOF	CXXC (1147-1195)	0.92192	1	0.990268	0.98404	'P'	2.02602	TP
KMT2A	G1156V	LP	CXXC (1147-1195)	0.725361	1	0.9334	0.966708	'P'	1.27315	TP
KMT2A	C1158R	LP	CXXC (1147-1195)	1.01071	1	0.991421	0.99399	'P'	2.31972	TP
KMT2A	C1158Y	P LOF	CXXC (1147-1195)	0.95468	1	0.994719	0.997058	'P'	2.142	TP
KMT2A	C1158S	P LOF	CXXC (1147-1195)	0.929401	1	0.994573	0.991204	'P'	2.05873	TP
KMT2A	G1160S	B	CXXC (1147-1195)	0.361618	0.846154	0.737111	0.77212	'B'	-0.527896	TB
KMT2A	C1161S	P LOF	CXXC (1147-1195)	0.973422	1	0.97917	0.98273	'P'	2.17413	TP
KMT2A	D1166A	P LOF	CXXC (1147-1195)	0.864512	1	0.910377	0.940995	'P'	1.68648	TP
KMT2A	C1170R	LP	CXXC (1147-1195)	1.00421	1	0.991047	0.994677	'P'	2.29769	TP
KMT2A	N1172K	P LOF	CXXC (1147-1195)	0.187699	1	0.280111	0.674624	'B'	-1.7274	FB
KMT2A	C1173S	LP	CXXC (1147-1195)	0.998937	1	0.991177	0.995155	'P'	2.28061	TP
KMT2A	D1175H	LP	CXXC (1147-1195)	0.841241	1	0.948836	0.904136	'P'	1.68279	TP
KMT2A	F1179L	LP/VUS	CXXC (1147-1195)	0.712328	0.230769	0.86386	0.818015	'B'	-0.0792837	FB
KMT2A	G1180D	LP	CXXC (1147-1195)	0.822223	1	0.987278	0.931242	'P'	1.69304	TP
KMT2A	G1180V	LP/VUS	CXXC (1147-1195)	0.898138	1	0.990885	0.969941	'P'	1.94911	TP
KMT2A	G1181R	LP	CXXC (1147-1195)	0.780368	1	0.912083	0.931419	'P'	1.41344	TP
KMT2A	G1181C	LP	CXXC (1147-1195)	0.784935	1	0.944449	0.961894	'P'	1.48963	TP
KMT2A	G1181D	LP	CXXC (1147-1195)	0.744616	1	0.955611	0.923766	'P'	1.37836	TP
KMT2A	N1183D	LP	CXXC (1147-1195)	0.518959	0.230769	0.530684	0.8158	'B'	-1.34415	FB
KMT2A	K1186T	P LOF	CXXC (1147-1195)	0.741466	1	0.780477	0.833538	'P'	1.03687	TP
KMT2A	Q1187L	P LOF	CXXC (1147-1195)	0.792535	1	0.775586	0.918952	'P'	1.19529	TP
KMT2A	C1188F	P LOF	CXXC (1147-1195)	0.599992	1	0.924675	0.822537	'P'	0.84503	TP
KMT2A	C1189R	P LOF	CXXC (1147-1195)	0.964878	1	0.974361	0.961956	'P'	2.13699	TP
KMT2A	C1189Y	P LOF	CXXC (1147-1195)	0.930897	1	0.976051	0.976128	'P'	2.02862	TP
KMT2A	C1194Y	LP/VUS	CXXC (1147-1195)	0.960547	1	0.950932	0.986036	'P'	2.07847	TP
KMT2A	C1434F	LP	PHD (1431-1482)	0.639288	1	0.88352	0.98089	'P'	0.89623	TP
KMT2A	C1434S	LP	PHD (1431-1482)	0.590857	1	0.884803	0.986203	'P'	0.739647	TP
KMT2A	C1437F	LP	PHD (1431-1482)	0.507225	1	0.874941	0.984851	'P'	0.446414	TP
KMT2A	C1448R	LP	PHD (1431-1482)	1.00898	1	1.00523	0.993855	'P'	2.34015	TP
KMT2A	C1448Y	P LOF	PHD (1431-1482)	0.930897	1	1.00699	0.975213	'P'	2.08711	TP
KMT2A	H1456R	LP	PHD (1431-1482)	1.01996	0.384615	1.00668	0.948096	'P'	1.43643	TP
KMT2A	K1457E	B	PHD (1431-1482)	-0.719849	0	-0.0703852	0.264707	'B'	-6.90143	TB
KMT2A	C1475Y	LB	PHD (1431-1482)	0.665315	1	0.892797	0.845287	'P'	0.999225	FP
KMT2A	G1566R	LP	PHD (1566-1627)	0.789503	0	0.842202	0.76113	'B'	-0.220298	FB
KMT2A	K1574R	LB	PHD (1566-1627)	-0.0723708	0.384615	0.297415	0.606116	'B'	-3.49107	TB
KMT2A	Q1587R	LP	PHD (1566-1627)	0.226326	0	0.812209	0.773347	'B'	-2.12606	FB
KMT2A	R1593S	LB	PHD (1566-1627)	0.695791	0.538462	0.868799	0.803042	'P'	0.347019	FP
KMT2A	A1877V	LB	C2HC (1870-1910)	0.0549277	0	0.0997124	0.469286	'B'	-4.03602	TB
KMT2A	R1892H	LP/VUS	C2HC (1870-1910)	0.851439	0.384615	0.939331	0.84458	'P'	0.755785	TP
KMT2A	C1936Y	LP	PHD (1931-1978)	0.898138	1	0.957626	0.991609	'P'	1.88622	TP
KMT2A	C1939S	LP	PHD (1931-1978)	0.87908	1	0.945651	0.995165	'P'	1.80101	TP
KMT2A	G1943E	LP	PHD (1931-1978)	0.876166	1	0.946886	0.975473	'P'	1.79378	TP
KMT2B	R962C	LP	CXXC (959-1006)	0.680671	1	0.712074	0.734274	'P'	0.707923	TP
KMT2B	H968R	B	CXXC (959-1006)	-0.582707	0	-0.304288	0.162646	'B'	-6.89343	TB
KMT2B	R974H	LB	CXXC (959-1006)	0.133047	0	0.293857	0.52356	'B'	-3.41244	TB
KMT2B	M1202V	LB/VUS	PHD (1201-1252)	-0.118321	0	0.36728	0.0740398	'B'	-4.09891	TB
KMT2B	G1211E	LP	PHD (1201-1252)	0.744616	1	0.863681	0.842282	'P'	1.20453	TP
KMT2B	P1227S	LB	PHD (1201-1252)	0.11525	0	0.479049	0.429568	'B'	-3.1207	TB
KMT2B	E1234K	LP	PHD (1201-1252)	0.574241	0.846154	0.710481	0.745347	'P'	0.119847	TP
KMT2B	Q1239R	LB	PHD (1201-1252)	0.0029531	0	0.525826	0.43014	'B'	-3.40095	TB
KMT2B	H1240N	LB	PHD (1201-1252)	-0.503524	0	0.358442	0.198351	'B'	-5.38034	TB
KMT2B	R1257C	LB/VUS	PHD (1249-1303)	0.598181	0.538462	0.534665	0.740533	'B'	-0.605254	TB
KMT2B	R1257H	LB/VUS	PHD (1249-1303)	0.207111	0	0.242465	0.556343	'B'	-3.26644	TB
KMT2B	R1260C	LB/VUS	PHD (1249-1303)	0.368193	0.846154	0.371976	0.719655	'B'	-1.19672	TB
KMT2B	L1266R	LP	PHD (1249-1303)	0.896681	1	0.93444	0.946391	'P'	1.8376	TP
KMT2B	R1287Q	LB/VUS	PHD (1249-1303)	-0.0633933	0	0.40738	0.585789	'B'	-3.84274	TB
KMT2B	R1293C	LB	PHD (1249-1303)	0.303304	0.230769	0.649487	0.7088	'B'	-1.82756	TB
KMT2B	T1342I	LB/VUS	PHD (1335-1396)	0.102335	0	0.42275	0.279118	'B'	-3.26956	TB
KMT2B	R1343H	LB/VUS	PHD (1335-1396)	0.361618	0	0.210197	0.324658	'B'	-2.82017	TB
KMT2B	N1348S	LB/VUS	PHD (1335-1396)	-0.396307	0	-0.313533	0.366352	'B'	-6.29891	TB
KMT2B	Q1359R	LB	PHD (1335-1396)	-0.209828	0	0.409492	0.466105	'B'	-4.31953	TB
KMT2B	C1360R	LB	PHD (1335-1396)	1.00898	0	1.00674	1.00094	'P'	0.811412	FP
KMT2B	H1365R	LP	PHD (1335-1396)	1.0163	0	1.00598	0.994822	'P'	0.834014	TP
KMT2B	G1391R	B	PHD (1335-1396)	0.185258	0	0.13536	0.519048	'B'	-3.54071	TB
KMT2B	P1392L	LB	PHD (1335-1396)	0.140647	1	0.45068	0.667502	'B'	-1.55936	TB
KMT2B	C1393R	LP	PHD (1335-1396)	0.92192	0	0.984922	1.00053	'P'	0.484322	TP
KMT2B	R1597W	P LOF	C2HC pre-PHD (1578-1618)	0.672166	1	0.880855	0.842999	'P'	0.999138	TP
KMT2B	V1609I	LB/VUS	C2HC pre-PHD (1578-1618)	-1.03843	0	0.048532	0.514723	'B'	-7.72255	TB
KMT2B	W1614R	LP	C2HC pre-PHD (1578-1618)	0.637516	1	0.894276	0.939331	'P'	0.910751	TP
KMT2B	S1615L	LP/VUS	C2HC pre-PHD (1578-1618)	0.603615	1	0.777016	0.872299	'P'	0.577724	TP
KMT2B	A1616V	LP	C2HC pre-PHD (1578-1618)	0.259479	0.846154	0.5042	0.654443	'B'	-1.30364	FB
KMT2B	C1644F	LP	PHD (1639-1686)	0.962003	1	0.944416	0.99241	'P'	2.07093	TP
KMT2B	T1650M	LP/VUS	PHD (1639-1686)	0.731858	1	0.800299	0.89193	'P'	1.0428	TP
KMT2B	C1654R	LP	PHD (1639-1686)	0.594519	1	0.85624	0.899166	'P'	0.69766	TP
KMT2B	S1656C	LP	PHD (1639-1686)	0.145647	0.230769	0.505289	0.583522	'B'	-2.61784	FB
KMT2B	H1663P	LP	PHD (1639-1686)	0.899634	1	0.939477	0.933322	'P'	1.85682	TP
KMT2B	R1668W	LP	PHD (1639-1686)	0.528645	1	0.843193	0.887719	'P'	0.45671	TP
KMT2B	S1670G	LB/VUS	PHD (1639-1686)	-0.819388	0	0.236697	0.560606	'B'	-6.6476	TB
KMT2B	H1685L	LP	PHD (1639-1686)	0.646297	1	0.873966	0.972863	'P'	0.901177	TP
KMT2C	I237V	LB/VUS	C2HC pre-PHD-type 1 degenerate (aa227-262)	-0.956215	0	-0.304889	0.154235	'B'	-8.12089	TB
KMT2C	A241G	LB	C2HC pre-PHD-type 1 degenerate (aa227-262)	-0.121471	0	0.206883	0.374867	'B'	-4.41254	TB
KMT2C	V262A	B	C2HC pre-PHD-type 1 degenerate (aa227-262)	-0.607001	0.384615	-0.428599	0.194223	'B'	-6.61917	TB
KMT2C	Q264P	LB	PHD extended InterPro (262-283)	0.39422	0.230769	0.299024	0.648028	'B'	-2.19173	TB
KMT2C	V277L	B	PHD extended InterPro (262-283)	-1.20695	0	-0.139341	0.560606	'B'	-8.6311	TB
KMT2C	G315S	LB/VUS	PHD (283-331)	0.493365	0.846154	0.511577	-0.0362349	'B'	-0.521785	TB
KMT2C	I323V	B	PHD (283-331)	-1.85585	0	-0.165272	-0.0365052	'B'	-10.8106	TB
KMT2C	R380L	LB	PHD/RING (341-391)	0.8325	1	0.860952	-0.0355279	'P'	1.48792	FP
KMT2C	T408M	B	PHD (388-438)	0.396346	0	0.0642273	0.613581	'B'	-2.98215	TB
KMT2C	P468T	LB	PHD (464-520)	0.104934	0	0.422864	0.786199	'B'	-3.26081	TB
KMT2C	P468A	LB/VUS	PHD (464-520)	0.291924	0	0.33563	0.315082	'B'	-2.81182	TB
KMT2C	H484Y	LB/VUS	PHD (464-520)	-0.163051	0.230769	0.564495	0.542453	'B'	-3.51942	TB
KMT2C	H502Q	LB	PHD (464-520)	-0.517187	0	-0.345622	-0.0185385	'B'	-6.75647	TB
KMT2C	C988F	B	PHD (957-1010)	1.00319	1	0.523015	-0.0357982	'P'	1.40935	FP
KMT2C	S990G	B	PHD (957-1010)	0.294208	0	0.479325	-0.0356422	'B'	-2.53261	TB
KMT2C	C1069S	LB	PHD extended InterPro (1010-1070)	0.594519	1	0.576048	0.68342	'P'	0.167862	FP
KMT2C	C1078Y	LB	PHD extended InterPro (1010-1070)	0.621569	1	0.876647	0.966198	'P'	0.82506	FP
KMT2C	R1095G	LB/VUS	PHD (1084-1139)	-0.150096	0.230769	0.608234	0.776186	'B'	-3.39418	TB
KMT2C	R1095T	LB/VUS	PHD (1084-1139)	-0.763319	0	-0.0902562	0.608112	'B'	-7.08172	TB
KMT2C	E1097D	LB	PHD (1084-1139)	-2.57589	0	-0.463694	-0.0178835	'B'	-13.739	TB
KMT2C	D1107G	LP	PHD (1084-1139)	0.438516	0	0.768226	0.826124	'B'	-1.51255	FB
KMT2C	P4416S	B	PHD extended InterPro (4400-4460)	0.319172	0	-0.191723	-0.0326582	'B'	-3.7195	TB
KMT2C	C4403G	LB	PHD extended InterPro (4400-4460)	0.905579	1	0.932897	0.878829	'P'	1.86389	FP
KMT2C	Y4399C	LB	PHD extended InterPro (4400-4460)	-0.987439	0	0.296993	0.199786	'B'	-7.08534	TB
KMT2C	G4445D	LP	PHD extended InterPro (4400-4460)	0.619798	1	0.858807	0.845568	'P'	0.78551	TP
KMT2C	G4415R	LP	PHD extended InterPro (4400-4460)	0.528645	1	0.927129	0.741718	'P'	0.615419	TP
KMT2C	D4410G	LP	PHD extended InterPro (4400-4460)	0.786431	1	0.925472	0.806297	'P'	1.45866	TP
KMT2C	R4400W	LP/VUS	PHD extended InterPro (4400-4460)	0.74934	1	0.942483	0.788205	'P'	1.36905	TP
KMT2C	T4468M	LB	PHD (4460-4507)	-2.06107	0	-0.260776	0.0856121	'B'	-11.665	TB
KMT2C	P4504S	LB	PHD (4460-4507)	0.0971375	0	0.382748	0.758926	'B'	-3.36226	TB
KMT2D (Mll4/2)	P271R	LB	RING-type 1 atypical (aa229-274) PRU00175 / PHD PRU00146	0.392054	1	0.536858	0.870449	'B'	-0.570981	TB
KMT2D (Mll4/2)	R263H	B	RING-type 1 atypical (aa229-274) PRU00175 / PHD PRU00146	-0.0723708	0	0.309	0.572075	'B'	-4.05824	TB
KMT2D (Mll4/2)	D257G	LB	RING-type 1 atypical (aa229-274) PRU00175 / PHD PRU00146	0.505257	0.230769	0.564398	0.823691	'B'	-1.32539	TB
KMT2D (Mll4/2)	G253R	B	RING-type 1 atypical (aa229-274) PRU00175 / PHD PRU00146	0.583494	0.384615	0.681723	0.87259	'B'	-0.61104	TB
KMT2D (Mll4/2)	G234E	LB	RING-type 1 atypical (aa229-274) PRU00175 / PHD PRU00146	0.289601	0	0.466749	0.654214	'B'	-2.57152	TB
KMT2D (Mll4/2)	V231A	B	RING-type 1 atypical (aa229-274) PRU00175 / PHD PRU00146	0.423908	0.384615	0.550425	0.689409	'B'	-1.38326	TB
KMT2D (Mll4/2)	A230T	LB/VUS	RING-type 1 atypical (aa229-274) PRU00175 / PHD PRU00146	-0.672599	0	-0.432856	0.276394	'B'	-7.43167	TB
KMT2D (Mll4/2)	P235T	LB/VUS	RING-type 1 atypical (aa229-274) PRU00175 / PHD PRU00146	-0.153325	0	0.422685	0.639055	'B'	-4.10907	TB
KMT2D (Mll4/2)	T261A	LB/VUS	RING-type 1 atypical (aa229-274) PRU00175 / PHD PRU00146	0.173013	0	0.485596	0.653569	'B'	-2.91867	TB
KMT2D (Mll4/2)	R263C	LB/VUS	RING-type 1 atypical (aa229-274) PRU00175 / PHD PRU00146	0.170532	0.230769	0.420995	0.66013	'B'	-2.69552	TB
KMT2D (Mll4/2)	R265C	LB/VUS	RING-type 1 atypical (aa229-274) PRU00175 / PHD PRU00146	0.233532	1	0.225437	0.738079	'B'	-1.6803	TB
KMT2D (Mll4/2)	R265H	LB/VUS	RING-type 1 atypical (aa229-274) PRU00175 / PHD PRU00146	0.34382	0.384615	0.547598	0.833132	'B'	-1.65156	TB
KMT2D (Mll4/2)	D1548N	LB/VUS	RING-type 3 atypical (aa1507-1557) PRU00175 / PHD PRU00146	0.307832	0.230769	0.232635	0.699308	'B'	-2.60089	TB
KMT2D (Mll4/2)	A1547T	LB/VUS	RING-type 3 atypical (aa1507-1557) PRU00175 / PHD PRU00146	0.0867032	0	0.424472	0.641321	'B'	-3.31762	TB
KMT2D (Mll4/2)	C1507Y	LP	RING-type 3 atypical (aa1507-1557) PRU00175 / PHD PRU00146	0.644525	1	0.886396	0.970066	'P'	0.918862	TP
KMT2D (Mll4/2)	S1555F	B	RING-type 3 atypical (aa1507-1557) PRU00175 / PHD PRU00146	-0.802378	0	0.344111	0.732798	'B'	-6.38865	TB
KMT2D (Mll4/2)	V1554I	LB	RING-type 3 atypical (aa1507-1557) PRU00175 / PHD PRU00146	-2.07261	0	-0.251678	0.26322	'B'	-11.6857	TB
KMT2D (Mll4/2)	E1549V	LB	RING-type 3 atypical (aa1507-1557) PRU00175 / PHD PRU00146	0.259479	1	0.361057	0.703799	'B'	-1.33867	TB
KMT2D (Mll4/2)	A1547V	B	RING-type 3 atypical (aa1507-1557) PRU00175 / PHD PRU00146	0.168051	0	0.519245	0.72789	'B'	-2.87133	TB
KMT2D (Mll4/2)	R1524H	B	RING-type 3 atypical (aa1507-1557) PRU00175 / PHD PRU00146	-0.854038	0	0.318765	0.75956	'B'	-6.60618	TB
KMT2D (Mll4/2)	R1524L	LB	RING-type 3 atypical (aa1507-1557) PRU00175 / PHD PRU00146	-0.508052	0.384615	0.585	0.819148	'B'	-4.37774	TB
KMT2D (Mll4/2)	V1515L	LB	RING-type 3 atypical (aa1507-1557) PRU00175 / PHD PRU00146	-1.70134	0	0.0666158	0.331926	'B'	-9.86487	TB
KMT2D (Mll4/2)	V1515I	LB	RING-type 3 atypical (aa1507-1557) PRU00175 / PHD PRU00146	-1.87625	0	0.0501893	0.291106	'B'	-10.4702	TB
KMT2D (Mll4/2)	I1509V	B	RING-type 3 atypical (aa1507-1557) PRU00175 / PHD PRU00146	-1.7106	0	-0.560141	-0.0349352	'B'	-11.0803	TB
KMT2D (Mll4/2)	R280K	LP	RING-type 2 degenerate (aa276-321) PRU00175 / PHD PRU00146	-0.485609	0.384615	0.341349	0.603111	'B'	-4.76476	FB
KMT2D (Mll4/2)	R321Q	LB	RING-type 2 degenerate (aa276-321) PRU00175 / PHD PRU00146	0.339371	0.538462	0.650446	0.874857	'B'	-1.23607	TB
KMT2D (Mll4/2)	S286F	LB	RING-type 2 degenerate (aa276-321) PRU00175 / PHD PRU00146	0.0997362	0.384615	0.645117	0.768606	'B'	-2.26855	TB
KMT2D (Mll4/2)	P282R	B	RING-type 2 degenerate (aa276-321) PRU00175 / PHD PRU00146	0.483404	1	0.441565	0.631236	'B'	-0.451243	TB
KMT2D (Mll4/2)	R280G	LP/VUS	RING-type 2 degenerate (aa276-321) PRU00175 / PHD PRU00146	-0.230539	1	0.392383	0.71848	'B'	-2.88829	FB
KMT2D (Mll4/2)	K287E	LB/VUS	RING-type 2 degenerate (aa276-321) PRU00175 / PHD PRU00146	-0.127771	0	0.0287748	0.206575	'B'	-4.76999	TB
KMT2D (Mll4/2)	T293M	LB/VUS	RING-type 2 degenerate (aa276-321) PRU00175 / PHD PRU00146	-0.0663858	0.230769	0.301623	0.601749	'B'	-3.69909	TB
KMT2D (Mll4/2)	A312D	LB/VUS	RING-type 2 degenerate (aa276-321) PRU00175 / PHD PRU00146	0.0333504	0.230769	-0.066892	0.378278	'B'	-4.06844	TB
KMT2D (Mll4/2)	S314C	LB/VUS	RING-type 2 degenerate (aa276-321) PRU00175 / PHD PRU00146	0.138127	0.230769	0.593319	0.674541	'B'	-2.47608	TB
KMT2D (Mll4/2)	R321W	LB/VUS	RING-type 2 degenerate (aa276-321) PRU00175 / PHD PRU00146	0.538292	1	0.603393	0.904313	'P'	0.0349592	FP
KMT2D (Mll4/2)	N106S	B	C2HC pre-PHD-type 1 degenerate aa104-149	-0.376147	0	-0.549353	-0.0333444	'B'	-6.67862	TB
KMT2D (Mll4/2)	N106K	LB	C2HC pre-PHD-type 1 degenerate aa104-149	-0.725204	0	-0.226705	0.00777725	'B'	-7.21458	TB
KMT2D (Mll4/2)	V109A	LB/VUS	C2HC pre-PHD-type 1 degenerate aa104-149	-0.376147	0	-0.29761	0.0628418	'B'	-6.20261	TB
KMT2D (Mll4/2)	S112T	B	C2HC pre-PHD-type 1 degenerate aa104-149	-0.421073	0	-0.321592	0.152467	'B'	-6.39546	TB
KMT2D (Mll4/2)	H139Q	LB	C2HC pre-PHD-type 1 degenerate aa104-149	0.40489	0.230769	0.851658	0.888634	'B'	-1.11175	TB
KMT2D (Mll4/2)	G148D	LB	C2HC pre-PHD-type 1 degenerate aa104-149	0.520928	1	0.570637	0.825802	'B'	-0.0839872	TB
KMT2D (Mll4/2)	H174R	LB	PHD-type 1 aa170-218	-0.230539	0	0.172324	0.792063	'B'	-4.83598	TB
KMT2D (Mll4/2)	A180S	LB	PHD-type 1 aa170-218	0.268811	1	0.511024	0.774252	'B'	-1.02447	TB
KMT2D (Mll4/2)	R185C	LB/VUS	PHD-type 1 aa170-218	-0.313974	0.538462	-0.150519	0.484508	'B'	-4.89566	TB
KMT2D (Mll4/2)	R185H	B	PHD-type 1 aa170-218	-0.779935	0	-0.0270687	0.374867	'B'	-7.0168	TB
KMT2D (Mll4/2)	R191W	LP/VUS	PHD-type 1 aa170-218	0.168051	0.538462	0.586495	0.872902	'B'	-1.91947	FB
KMT2D (Mll4/2)	R191Q	LB	PHD-type 1 aa170-218	-0.652046	0	-0.219588	0.512758	'B'	-6.96093	TB
KMT2D (Mll4/2)	A198T	LB	PHD-type 1 aa170-218	0.11525	0	0.328416	0.85951	'B'	-3.40552	TB
KMT2D (Mll4/2)	A198V	LB	PHD-type 1 aa170-218	0.332638	0	0.340748	0.855216	'B'	-2.66847	TB
KMT2D (Mll4/2)	G202S	B	PHD-type 1 aa170-218	0.282711	0.846154	0.433457	0.795296	'B'	-1.36113	TB
KMT2D (Mll4/2)	M207K	LB/VUS	PHD-type 1 aa170-218	0.284994	1	0.558597	0.859032	'B'	-0.88138	TB
KMT2D (Mll4/2)	T209I	B	PHD-type 1 aa170-218	0.599992	0.230769	-0.347848	0.562665	'B'	-2.73925	TB
KMT2D (Mll4/2)	Q1377P	LP	PHD-type 4 aa1377-1430	0.804504	1	0.856662	0.869534	'P'	1.38789	TP
KMT2D (Mll4/2)	C1380R	LP	PHD-type 4 aa1377-1430	1.01886	1	0.986742	0.998773	'P'	2.33764	TP
KMT2D (Mll4/2)	C1380F	LP	PHD-type 4 aa1377-1430	1.00618	1	0.984158	0.991069	'P'	2.29112	TP
KMT2D (Mll4/2)	C1383Y	P	PHD-type 4 aa1377-1430	0.982951	1	0.983931	0.971584	'P'	2.21442	TP
KMT2D (Mll4/2)	R1388W	LB	PHD-type 4 aa1377-1430	0.3791	0.538462	0.558516	0.786874	'B'	-1.27945	TB
KMT2D (Mll4/2)	R1388Q	LB/VUS	PHD-type 4 aa1377-1430	-0.196283	0	0.137001	0.32994	'B'	-4.7903	TB
KMT2D (Mll4/2)	E1391K	LP	PHD-type 4 aa1377-1430	0.92192	0.846154	0.787285	0.858263	'P'	1.40658	TP
KMT2D (Mll4/2)	H1393Y	LB/VUS	PHD-type 4 aa1377-1430	0.34382	0.538462	0.468455	0.713178	'B'	-1.56557	TB
KMT2D (Mll4/2)	C1400R	LP	PHD-type 4 aa1377-1430	0.948813	1	0.970413	1.00015	'P'	2.07678	TP
KMT2D (Mll4/2)	H1405R	LP	PHD-type 4 aa1377-1430	0.980273	0.384615	1.00629	0.975847	'P'	1.30538	TP
KMT2D (Mll4/2)	H1405L	LP	PHD-type 4 aa1377-1430	0.930897	1	0.972281	0.987648	'P'	2.02149	TP
KMT2D (Mll4/2)	C1408G	LP	PHD-type 4 aa1377-1430	0.839784	1	0.931451	0.995311	'P'	1.64514	TP
KMT2D (Mll4/2)	G1421D	LP	PHD-type 4 aa1377-1430	0.710674	1	0.58344	0.824731	'P'	0.563207	TP
KMT2D (Mll4/2)	R1423S	LP	PHD-type 4 aa1377-1430	0.81927	1	0.671893	0.909449	'P'	1.087	TP
KMT2D (Mll4/2)	C1424S	P	PHD-type 4 aa1377-1430	1.01154	1	0.999756	0.997879	'P'	2.3382	TP
KMT2D (Mll4/2)	C1427Y	LP	PHD-type 4 aa1377-1430 / PHD-type 5 aa1427-1477	1.01378	1	1.00595	0.997162	'P'	2.35727	TP
KMT2D (Mll4/2)	C1430W	LP	PHD-type 4 aa1377-1430 / PHD-type 5 aa1427-1477	0.784935	1	0.970234	0.969588	'P'	1.53839	TP
KMT2D (Mll4/2)	D1438N	B	PHD-type 5 aa1427-1477	0.350514	0.230769	0.374576	0.740668	'B'	-2.19237	TB
KMT2D (Mll4/2)	H1453R	P	PHD-type 5 aa1427-1477	0.997795	0.384615	1.00629	0.974849	'P'	1.36291	TP
KMT2D (Mll4/2)	H1453Q	LP	PHD-type 5 aa1427-1477	0.79852	0.230769	0.976717	0.976793	'P'	0.417098	TP
KMT2D (Mll4/2)	G1468C	LB/VUS	PHD-type 5 aa1427-1477	0.073552	1	0.548134	0.8111	'B'	-1.59538	TB
KMT2D (Mll4/2)	C1471W	P	PHD-type 5 aa1427-1477	0.951766	1	1.0001	1.00098	'P'	2.1426	TP
KMT2D (Mll4/2)	C1474Y	LP/VUS	PHD-type 5 aa1427-1477	0.996653	1	1.00614	0.97541	'P'	2.30141	TP
KMT2D (Mll4/2)	C1474F	P	PHD-type 5 aa1427-1477	1.0052	1	1.00614	0.99085	'P'	2.32946	TP
KMT2D (Mll4/2)	S1476C	P	PHD-type 5 aa1427-1477	0.778832	0	0.34468	0.709944	'B'	-1.19607	TP
KMT2D (Mll4/2)	K5091R	B	PHD-type 7 aa5090-5137	-1.29307	0	-0.372155	0.372393	'B'	-9.35404	TB
KMT2D (Mll4/2)	C5092F	LP	PHD-type 7 aa5090-5137	0.808914	1	0.835118	0.985028	'P'	1.36164	TP
KMT2D (Mll4/2)	C5095S	LP	PHD-type 7 aa5090-5137	0.7834	1	0.782069	0.990476	'P'	1.17756	TP
KMT2D (Mll4/2)	R5097Q	B	PHD-type 7 aa5090-5137	-1.19991	0	0.0295222	0.456934	'B'	-8.28866	TB
KMT2D (Mll4/2)	C5104F	LP	PHD-type 7 aa5090-5137	0.816317	1	0.824882	0.98796	'P'	1.36658	TP
KMT2D (Mll4/2)	N5105S	B	PHD-type 7 aa5090-5137	0.0495728	0	-0.17351	0.712439	'B'	-4.57022	TB
KMT2D (Mll4/2)	R5106H	B	PHD-type 7 aa5090-5137	0.195023	0.384615	0.564122	0.77158	'B'	-2.10885	TB
KMT2D (Mll4/2)	N5111S	LB/VUS	PHD-type 7 aa5090-5137	-1.71989	0	-0.236015	0.222203	'B'	-10.498	TB
KMT2D (Mll4/2)	H5114P	LP/VUS	PHD-type 7 aa5090-5137	0.831043	1	0.842592	0.98011	'P'	1.44842	TP
KMT2D (Mll4/2)	H5114R	P	PHD-type 7 aa5090-5137	0.842698	0.384615	0.80103	0.942128	'P'	0.465581	TP
KMT2D (Mll4/2)	C5117G	P	PHD-type 7 aa5090-5137	0.849982	1	0.894065	0.976169	'P'	1.60793	TP
KMT2D (Mll4/2)	R5120C	LB/VUS	PHD-type 7 aa5090-5137	0.381266	1	0.623475	0.823858	'B'	-0.442625	TB
KMT2D (Mll4/2)	R5120H	B	PHD-type 7 aa5090-5137	-0.105839	0.384615	0.0262239	0.697654	'B'	-4.11373	TB
KMT2D (Mll4/2)	K5127R	LB/VUS	PHD-type 7 aa5090-5137	-0.213214	0.384615	-0.15112	0.640094	'B'	-4.8016	TB
KMT2D (Mll4/2)	C5133R	LP	PHD-type 7 aa5090-5137	0.870378	1	0.897266	0.980266	'P'	1.68095	TP
KMT2D (Mll4/2)	M5135T	B	PHD-type 7 aa5090-5137	-0.774383	0	0.108096	0.398418	'B'	-6.743	TB
MECOM	R969H	P	C2H2 (969-991)	0.396346	0.384615	0.736445	0.921229	'B'	-1.12202	FB
MECOM	R969L	LP	C2H2 (969-991)	0.102335	1	0.693892	0.939862	'B'	-1.22527	FB
MECOM	R969C	P	C2H2 (969-991)	0.522857	1	0.734967	0.925274	'P'	0.233068	TP
MECOM	I971T	LP	C2H2 (969-991)	0.127968	1	0.620534	0.772931	'B'	-1.27982	FB
MECOM	H981Y	B	C2H2 (969-991)	-0.306454	1	-0.498253	-0.0341658	'B'	-4.82158	TB
MECOM	N935D	LP	C2H2 X3 InterPro (900-996)	-0.4169	0.230769	-0.102799	0.726091	'B'	-5.61462	FB
MECOM	R938W	P	C2H2 X3 InterPro (900-996)	0.138127	1	0.633223	0.858315	'B'	-1.22248	FB
MECOM	R938Q	P	C2H2 X3 InterPro (900-996)	-0.540182	0.538462	0.387525	0.76765	'B'	-4.621	FB
MECOM	H939R	P	C2H2 X3 InterPro (900-996)	0.932394	0.384615	0.948072	0.977282	'P'	1.03811	TP
MECOM	T944A	LP	C2H2 X3 InterPro (900-996)	0.199866	0.846154	0.56071	0.782851	'B'	-1.39251	FB
MECOM	T944I	LP	C2H2 X3 InterPro (900-996)	0.337126	1	0.674411	0.789921	'B'	-0.491232	FB
MECOM	E946K	LP	C2H2 X3 InterPro (900-996)	0.310115	0.846154	0.691634	0.781426	'B'	-0.78298	FB
MECOM	P948A	LP	C2H2 X3 InterPro (900-996)	-0.0427216	0.384615	0.363755	0.767161	'B'	-3.26829	FB
MECOM	R950T	P	C2H2 X3 InterPro (900-996)	-0.179509	1	0.242465	0.742249	'B'	-3.00422	FB
MECOM	R950K	LP	C2H2 X3 InterPro (900-996)	-1.1929	0.384615	-0.126684	0.573842	'B'	-7.97194	FB
MECOM	C951Y	LP/VUS	C2H2 X3 InterPro (900-996)	0.936882	1	0.941687	0.996475	'P'	1.98329	TP
MECOM	C954R	P	C2H2 X3 InterPro (900-996)	0.938379	1	0.94492	0.997879	'P'	1.99432	TP
MECOM	C954S	P	C2H2 X3 InterPro (900-996)	0.918927	1	0.941053	0.995581	'P'	1.92314	TP
MECOM	F958S	LP	C2H2 X3 InterPro (900-996)	0.702445	1	0.72101	0.955052	'P'	0.79631	TP
MECOM	Q965E	LP	C2H2 X3 InterPro (900-996)	-0.481199	0.384615	0.377435	0.710246	'B'	-4.68205	FB
MECOM	K280N	LB/VUS	C2H2 X6 InterPro (189-440)	-1.63819	0	-0.563423	-0.0347169	'B'	-10.8488	TB
MECOM	Q295R	B	C2H2 X6 InterPro (189-440)	-0.779935	0.538462	-0.414951	-0.0331781	'B'	-6.92552	TB
MECOM	Y385C	LP	C2H2 X6 InterPro (189-440)	0.436429	1	0.824963	0.938302	'P'	0.119474	TP
MECOM	R393H	LP	C2H2 X6 InterPro (189-440)	0.0029531	0.384615	0.756511	0.764614	'B'	-2.37569	FB
ZNF341	C352R	LP	C2H2 InterPro (323-710)	0.991928	1	0.93509	0.995259	'P'	2.15155	TP
ZNF341	R386Q	B	C2H2 InterPro (323-710)	-1.26397	0	-0.553138	-0.0361725	'B'	-9.60071	TB
ZNF341	T483M	B	C2H2 InterPro (323-710)	-2.07261	0	-0.559654	-0.0352887	'B'	-12.268	TB
ZNF341	G509S	LB/VUS	C2H2 InterPro (323-710)	-1.88656	0	-0.46904	0.371416	'B'	-11.4858	TB
ZNF341	N547S	B	C2H2 InterPro (323-710)	-1.46954	0	-0.567891	-0.0353095	'B'	-10.3036	TB
ZNF341	R695H	LB	C2H2 InterPro (323-710)	-0.907469	0.384615	-0.50381	0.00172597	'B'	-7.74789	TB
ZNF341	A704V	LB	C2H2 InterPro (323-710)	-1.88656	0	-0.411734	0.0498659	'B'	-11.3775	TB
ZNF341	T706M	LB/VUS	C2H2 InterPro (323-710)	-0.517187	1	-0.260305	-0.0207012	'B'	-5.06355	TB
EP300	S384A	B	TAZ (331-417)	-0.607001	0	-0.351991	0.236353	'B'	-7.06339	FB
EP300	F1205L	LB/VUS	Atypical RING in CREB/p300 (1170-1242)	0.811907	0.230769	0.759485	0.906226	'P'	0.0503006	FP
EP300	N1206S	LB	Atypical RING in CREB/p300 (1170-1242)	-0.621845	0.692308	-0.00833509	0.51569	'B'	-5.402	TB
EP300	I1208M	LB	Atypical RING in CREB/p300 (1170-1242)	0.252431	0	0.598827	0.779866	'B'	-2.44382	TB
EP300	S1220C	LB/VUS	Atypical RING in CREB/p300 (1170-1242)	0.155688	0.384615	0.239833	0.615785	'B'	-2.85118	TB
EP300	K1235R	LB	Atypical RING in CREB/p300 (1170-1242)	0.34382	0.384615	0.309568	0.676714	'B'	-2.10163	TB
EP300	R1197W	LP	Atypical RING in CREB/p300 (1170-1242)	0.880576	1	0.893236	0.915573	'P'	1.70681	TP
EP300	D1217N	LP	Atypical RING in CREB/p300 (1170-1242)	0.296492	0.230769	0.364713	0.736811	'B'	-2.38838	FB
EP300	C1683R	LP	ZZ (1665-1713)	1.01449	1	1.01176	1.00168	'P'	2.3706	TP
EP300	C1692G	LP	ZZ (1665-1713)	1.01307	1	1.00567	1.00138	'P'	2.35442	TP
EP300	C1692R	LP	ZZ (1665-1713)	1.0163	1	1.00645	1.00179	'P'	2.3665	TP
EP300	C1692S	LP	ZZ (1665-1713)	1.01732	1	1.00653	1.0015	'P'	2.37001	TP
EP300	R1749W	LP/VUS	TAZ (1728-1809)	0.673898	1	0.749444	0.902972	'P'	0.756348	TP
EP300	N1752S	LP	TAZ (1728-1809)	-0.0485884	0.692308	0.22872	0.646842	'B'	-3.07162	FB
CREBBP (CBP)	C404S	LB	TAZ (347-433)	0.926409	1	0.943393	0.998191	'P'	1.95213	FP
CREBBP (CBP)	A364P	LB	TAZ (347-433)	0.951766	0.384615	0.958974	0.957984	'P'	1.12233	FP
CREBBP (CBP)	C367F	LP	TAZ (347-433)	1.00421	1	0.990755	0.996974	'P'	2.29713	TP
CREBBP (CBP)	H365P	LP	TAZ (347-433)	0.960547	1	0.937089	0.929173	'P'	2.05229	TP
CREBBP (CBP)	P1277S	LB	Atypical RING in CREB/p300 (1206-1278)	0.0441391	0.384615	0.496271	0.50341	'B'	-2.73254	TB
CREBBP (CBP)	T1250N	LB	Atypical RING in CREB/p300 (1206-1278)	0.000118124	0.846154	0.47575	0.582275	'B'	-2.20898	TB
CREBBP (CBP)	T1220I	LB	Atypical RING in CREB/p300 (1206-1278)	0.663582	1	0.794612	0.85977	'P'	0.807884	FP
CREBBP (CBP)	E1278Q	LP	Atypical RING in CREB/p300 (1206-1278)	0.918927	0.384615	0.950314	0.869783	'P'	0.998134	TP
CREBBP (CBP)	E1278K	P	Atypical RING in CREB/p300 (1206-1278)	0.996653	0.846154	0.994719	0.966604	'P'	2.04418	TP
CREBBP (CBP)	N1248I	LP	Atypical RING in CREB/p300 (1206-1278)	-0.118321	0.538462	0.450956	0.552424	'B'	-3.11599	FB
CREBBP (CBP)	C1240Y	LP/VUS	Atypical RING in CREB/p300 (1206-1278)	0.9748	1	0.978748	0.975171	'P'	2.17786	TP
CREBBP (CBP)	R1233K	P	Atypical RING in CREB/p300 (1206-1278)	0.561129	0.384615	0.715015	0.805163	'B'	-0.62152	FB
CREBBP (CBP)	C1707S	LP	ZZ (1702-1750)	1.01886	1	1.00603	1.00002	'P'	2.3741	TP
CREBBP (CBP)	C1710R	P	ZZ (1702-1750)	1.00004	1	1.00613	1.00059	'P'	2.31249	TP
CREBBP (CBP)	C1710S	LP	ZZ (1702-1750)	1.01378	1	0.999724	0.997827	'P'	2.34551	TP
CREBBP (CBP)	C1710Y	P	ZZ (1702-1750)	1.0163	1	1.00754	1.00083	'P'	2.36856	TP
CREBBP (CBP)	C1720R	P	ZZ (1702-1750)	1.0178	1	1.01214	1.00126	'P'	2.38216	TP
CREBBP (CBP)	C1720Y	LP	ZZ (1702-1750)	1.01732	1	1.00754	1.00149	'P'	2.37192	TP
CREBBP (CBP)	C1723F	LP	ZZ (1702-1750)	1.00421	1	0.98151	1.00037	'P'	2.27965	TP
CREBBP (CBP)	C1723W	P	ZZ (1702-1750)	0.838327	1	0.943117	1.00053	'P'	1.66241	TP
CREBBP (CBP)	E1724K	P	ZZ (1702-1750)	0.822223	0.846154	0.94349	0.891846	'P'	1.37462	TP
CREBBP (CBP)	D1725E	LP	ZZ (1702-1750)	0.699098	0.538462	0.780054	0.866404	'P'	0.190076	TP
CREBBP (CBP)	C1729R	LP	ZZ (1702-1750)	1.01307	1	1.0124	1.00109	'P'	2.36714	TP
CREBBP (CBP)	C1729S	LP	ZZ (1702-1750)	1.01378	1	1.00767	1.00085	'P'	2.36053	TP
CREBBP (CBP)	C1729Y	LP	ZZ (1702-1750)	1.0163	1	1.00634	1.00081	'P'	2.36628	TP
CREBBP (CBP)	I1730V	LP	ZZ (1702-1750)	-0.577903	0	-0.0307407	0.398781	'B'	-6.36042	FB
CREBBP (CBP)	Y1733D	LP	ZZ (1702-1750)	0.986888	0.230769	0.963459	0.952151	'P'	1.01049	TP
CREBBP (CBP)	H1740N	LP	ZZ (1702-1750)	0.8325	1	0.795717	0.93458	'P'	1.36457	TP
CREBBP (CBP)	H1740R	LP/VUS	ZZ (1702-1750)	0.996653	0.384615	0.97363	0.952578	'P'	1.29741	TP
CREBBP (CBP)	M1742V	LP	ZZ (1702-1750)	0.95909	0.230769	0.935301	0.918464	'P'	0.865979	TP
CREBBP (CBP)	G1746V	LP	ZZ (1702-1750)	0.83687	1	0.926316	0.878538	'P'	1.62586	TP
CREBBP (CBP)	L1747R	LP	ZZ (1702-1750)	0.744616	1	0.901766	0.835066	'P'	1.27655	TP
CREBBP (CBP)	I1772N	LP	TAZ (1765-1846)	0.926409	1	0.838026	0.901474	'P'	1.7529	TP
CREBBP (CBP)	R1774H	P	TAZ (1765-1846)	0.852896	0.384615	0.844964	0.821591	'P'	0.582135	TP
CREBBP (CBP)	C1775R	LP/VUS	TAZ (1765-1846)	0.871796	1	0.893594	0.936857	'P'	1.67866	TP
CREBBP (CBP)	L1779P	P	TAZ (1765-1846)	0.957633	1	0.960242	0.983551	'P'	2.0865	TP
CREBBP (CBP)	A1782T	LP	TAZ (1765-1846)	0.913021	0.846154	0.88261	0.925201	'P'	1.55761	TP
CREBBP (CBP)	A1782V	P	TAZ (1765-1846)	0.895224	0.846154	0.915301	0.902691	'P'	1.56099	TP
CREBBP (CBP)	C1783F	LP	TAZ (1765-1846)	0.841241	1	0.898257	0.893739	'P'	1.58716	TP
CREBBP (CBP)	R1786C	P	TAZ (1765-1846)	0.680671	1	0.779014	0.868775	'P'	0.834497	TP
CREBBP (CBP)	R1786G	LP	TAZ (1765-1846)	0.754065	1	0.727883	0.878486	'P'	0.978788	TP
CREBBP (CBP)	R1786H	P	TAZ (1765-1846)	0.61086	0.384615	0.673891	0.755443	'B'	-0.536001	FB
CREBBP (CBP)	R1786P	LP	TAZ (1765-1846)	0.717211	1	0.864884	0.879837	'P'	1.11683	TP
CREBBP (CBP)	N1787K	P	TAZ (1765-1846)	0.110092	1	0.290542	0.733546	'B'	-1.96248	FB
CREBBP (CBP)	A1788T	LP	TAZ (1765-1846)	0.407017	0.846154	0.644126	0.689035	'B'	-0.55466	FB
CREBBP (CBP)	N1789T	LP	TAZ (1765-1846)	0.574241	0.846154	0.48069	0.776051	'B'	-0.314652	FB
CREBBP (CBP)	N1789S	LP/VUS	TAZ (1765-1846)	0.346064	0.692308	0.291176	0.723128	'B'	-1.65778	FB
CREBBP (CBP)	N1789K	LP	TAZ (1765-1846)	0.168051	1	0.4163	0.770696	'B'	-1.53439	FB
CREBBP (CBP)	C1790R	P	TAZ (1765-1846)	1.01071	1	0.984938	0.981222	'P'	2.30747	TP
CREBBP (CBP)	H1804Q	LP	TAZ (1765-1846)	0.889357	0.230769	0.959836	0.987492	'P'	0.68342	TP
CREBBP (CBP)	C1838Y	P	TAZ (1765-1846)	0.998937	1	0.981851	0.985548	'P'	2.26297	TP
CREBBP (CBP)	V1840L	LB/VUS	TAZ (1765-1846)	0.851439	0.384615	0.900791	0.911383	'P'	0.682913	FP
AIRE	P326L	P	PHD (296-343)	0.56676	0	0.685834	0.988064	'B'	-1.24728	FB
AIRE	C311Y	LP	PHD (296-343)	0.980273	0	0.99134	1.0013	'P'	0.688045	TP
AIRE	G306R	LP/VUS	PHD (296-343)	0.936882	0.230769	0.772629	0.958702	'P'	0.48548	TP
AIRE	R303Q	LB	PHD (296-343)	-0.0723708	0	-0.133361	0.0019859	'B'	-4.89467	TB
AIRE	V301M	LB/VUS	PHD (296-343)	0.822223	0	0.347409	-0.0183202	'B'	-1.04844	TB
AIRE	R471C	B	PHD (434-475)	0.312399	0.230769	-0.429818	-0.0347793	'B'	-3.83849	TB
AIRE	R465Q	LB	PHD (434-475)	-1.12427	0	-0.37196	0.118489	'B'	-8.79946	TB
AIRE	S464F	LB	PHD (434-475)	-0.388195	0	-0.493054	0.0880659	'B'	-6.61173	TB
AIRE	V443M	LB	PHD (434-475)	-0.56361	0	-0.502153	0.282591	'B'	-7.20486	TB
AIRE	T441M	LB/VUS	PHD (434-475)	0.3237	0	-0.312119	0.187985	'B'	-3.93228	TB
AIRE	G435R	LB/VUS	PHD (434-475)	0.175454	0	-0.170634	0.714259	'B'	-4.15148	TB
DPF2 (REQU)	C276F	P	PHD (270-330)	0.944324	1	0.750418	0.930504	'P'	1.64607	TP
DPF2 (REQU)	I282F	LB/VUS	PHD (270-330)	-0.372131	0	0.464588	0.352315	'B'	-4.74823	TB
DPF2 (REQU)	E290K	LP/VUS	PHD (270-330)	0.789503	0.846154	0.909289	0.839807	'P'	1.20252	TP
DPF2 (REQU)	C295Y	LP/VUS	PHD (270-330)	0.996653	1	1.00624	0.973258	'P'	2.30159	TP
DPF2 (REQU)	R300L	LP	PHD (270-330)	0.739851	1	0.716737	0.895392	'P'	0.911044	TP
DPF2 (REQU)	W322R	LP	PHD (270-330)	0.884986	1	0.950753	0.938593	'P'	1.83005	TP
DPF2 (REQU)	C324G	LP	PHD (270-330)	0.831043	1	0.911011	0.955416	'P'	1.57779	TP
DPF2 (REQU)	E326K	LP	PHD (270-330)	0.831043	0.846154	0.939428	0.862255	'P'	1.39589	TP
DPF2 (REQU)	C330W	P	PHD (270-330) / PHD (327-377)	0.87471	1	0.974117	0.953451	'P'	1.84048	TP
DPF2 (REQU)	C345G	LP	PHD (327-377)	0.976218	1	1.00639	0.991433	'P'	2.23477	TP
DPF2 (REQU)	D346N	LP	PHD (327-377)	0.64106	0.230769	0.523892	0.924629	'B'	-0.956099	TB
DPF2 (REQU)	D346G	P	PHD (327-377)	0.841241	1	0.952849	0.940964	'P'	1.69038	TP
DPF2 (REQU)	D349N	P	PHD (327-377)	0.574241	0.230769	0.330902	0.818368	'B'	-1.5404	FB
DPF2 (REQU)	R350C	LP/VUS	PHD (327-377)	0.61086	1	0.897022	0.816081	'P'	0.828422	TP
DPF2 (REQU)	R350H	LP	PHD (327-377)	0.656731	0.384615	0.874307	0.823847	'B'	-0.00643875	FB
DPF2 (REQU)	C356G	P	PHD (327-377)	0.918927	1	1.00643	0.965865	'P'	2.04677	TP
DPF2 (REQU)	C356S	LP	PHD (327-377)	0.926409	1	1.00679	0.938926	'P'	2.072	TP
DPF2 (REQU)	L377V	B	PHD (327-377)	0.195023	0	0.392724	0.559057	'B'	-3.02201	TB
KAT6A	I206V	LB	PHD X2 (206-265)	-0.0874513	0.384615	0.308837	0.456851	'B'	-3.51899	TB
KAT6A	E221K	LB/VUS	PHD X2 (206-265)	-1.07757	0.230769	0.377273	0.457932	'B'	-6.87601	TB
KAT6A	T249M	B	PHD X2 (206-265)	0.354963	1	0.746405	0.785471	'B'	-0.296541	TB
KAT6A	R269Q	LB/VUS	PHD X2 (259-313)	0.0522503	0	0.435326	0.492618	'B'	-3.41022	TB
KAT6A	Q271E	B	PHD X2 (259-313)	0.307832	0.384615	0.677628	0.671162	'B'	-1.52385	TB
KAT6A	G272D	B	PHD X2 (259-313)	0.736662	1	0.840886	0.830907	'P'	1.13532	FP
KAT6A	N277S	LB/VUS	PHD X2 (259-313)	0.175454	0.692308	0.231742	0.590988	'B'	-2.33032	TB
KAT6A	T298I	LB/VUS	PHD X2 (259-313)	0.54408	1	0.545583	0.641706	'B'	-0.0553454	TB
KAT6A	R299H	LB	PHD X2 (259-313)	0.54786	0.384615	0.613726	0.753384	'B'	-0.856607	TB
KAT6A	I309M	LB	PHD X2 (259-313)	0.199866	0	0.289714	0.605357	'B'	-3.20089	TB
KAT6A	R311Q	LB/VUS	PHD X2 (259-313)	-0.266016	0	0.324208	0.500229	'B'	-4.66527	TB
KAT6A	M557I	LB	C2HC MYST (537-562)	-0.558924	0	0.72928	0.39665	'B'	-4.86103	TB
KAT6A	Q554H	LB	C2HC MYST (537-562)	-0.752333	0	0.615448	0.421136	'B'	-5.71128	TB
KAT6A	L553P	LP	C2HC MYST (537-562)	0.857267	1	0.954977	0.980723	'P'	1.74702	TP
KAT6A	E541K	LP	C2HC MYST (537-562)	0.831043	0.846154	0.94609	0.900476	'P'	1.40849	TP
KAT6B	R227C	B	PHD (213-272)	0.365988	1	0.520919	0.815748	'B'	-0.686701	TB
KAT6B	R227H	LB	PHD (213-272)	0.214317	0.384615	0.580239	0.69755	'B'	-2.01503	TB
KAT6B	K250Q	LP	PHD (213-272)	0.463165	0.692308	0.51892	0.701189	'B'	-0.842684	FB
KAT6B	A261T	B	PHD (213-272)	0.0549277	0	0.53343	0.541174	'B'	-3.21593	TB
KAT6B	A261V	LB/VUS	PHD (213-272)	0.182817	0	0.594944	0.609422	'B'	-2.67972	TB
KAT6B	I267V	B	PHD (213-272)	0.107493	0.384615	0.505565	0.594169	'B'	-2.50696	TB
KAT6B	G279D	LB/VUS	PHD (269-320)	0.581644	1	0.630526	0.796461	'P'	0.228599	FP
KAT6B	R280K	LB/VUS	PHD (269-320)	-1.12427	0	-0.431816	0.0602009	'B'	-8.91264	TB
KAT6B	D283G	LB	PHD (269-320)	0.648029	1	0.894097	0.799018	'P'	0.94493	FP
KAT6B	S290C	LB	PHD (269-320)	0.626924	1	0.844005	0.860446	'P'	0.780922	FP
KAT6B	G294E	LB	PHD (269-320)	0.7758	1	0.923197	0.883144	'P'	1.41946	FP
KAT6B	M311I	B	PHD (269-320)	-0.0111037	0	0.082701	0.482959	'B'	-4.28498	TB
KAT6B	L750M	LB/VUS	C2HC MYST (748-773)	0.392054	0	0.455603	0.61878	'B'	-2.25622	TB
KAT6B	Y757C	B	C2HC MYST (748-773)	0.865968	1	0.927681	0.893406	'P'	1.72398	FP
KAT6B	M758V	LB/VUS	C2HC MYST (748-773)	0.583494	0.230769	0.213252	0.645023	'B'	-1.73247	TB
KDM2A	R568Q	LP	CXXC (564-610)	0.0945387	0.538462	0.737696	0.707345	'B'	-1.87494	FB
KDM2A	R568G	LP	CXXC (564-610)	-0.425286	1	0.691017	0.764634	'B'	-2.96302	FB
KDM2A	M591T	LP	CXXC (564-610)	0.503288	1	0.832583	0.842864	'P'	0.353395	TP
KDM2A	R599P	LP	CXXC (564-610)	0.238256	1	0.79562	0.837011	'B'	-0.586661	FB
KDM2B	R649Q	P	CXXC (606-652)	0.112651	0.538462	0.697532	0.854572	'B'	-1.89141	FB
KDM2B	G638D	P	CXXC (606-652)	0.766547	1	0.902189	0.900975	'P'	1.34935	TP
KDM2B	G638A	LP	CXXC (606-652)	0.651494	0.846154	0.707833	0.866633	'P'	0.368481	TP
KDM2B	C627S	P	CXXC (606-652)	0.79852	1	0.898825	0.967311	'P'	1.44797	TP
KDM2B	C616F	P	CXXC (606-652)	0.616215	1	0.865777	0.945476	'P'	0.786926	TP
KDM2B	C616R	P	CXXC (606-652)	0.74619	1	0.865062	0.966063	'P'	1.21232	TP
KDM2B	R614P	P	CXXC (606-652)	-0.0485884	1	0.444148	0.617095	'B'	-2.19302	FB
KDM2B	C613Y	LP	CXXC (606-652)	0.469307	1	0.866362	0.937117	'P'	0.305699	TP
KDM5C (JARID1C)	K1241R	LB	PHD (1187-1248)	-1.02555	0	-0.54339	0.351151	'B'	-8.79951	TB
KDM5C (JARID1C)	P1231L	LB/VUS	PHD (1187-1248)	-1.72918	0	-0.502575	0.142954	'B'	-11.0325	TB
KDM5C (JARID1C)	R1218C	LB/VUS	PHD (1187-1248)	-1.35272	0.846154	-0.327701	0.442877	'B'	-8.16987	TB
KDM5C (JARID1C)	A1197V	LB	PHD (1187-1248)	-2.14328	0	-0.556014	-0.0226351	'B'	-12.4932	TB
KDM5C (JARID1C)	L1219R	LP	PHD (1187-1248)	-0.937788	1	-0.0147042	0.45551	'B'	-5.9801	FB
NSD1	C1586R	LP	PHD (1543-1589)	1.01575	1	0.99121	0.977989	'P'	2.33587	TP
NSD1	G1589R	LP	PHD (1543-1589)	0.842698	1	0.873625	0.755942	'P'	1.54537	TP
NSD1	H1591Y	P	PHD (1590-1646)	0.92192	1	0.88118	0.895444	'P'	1.81976	TP
NSD1	C1596R	P	PHD (1590-1646)	1.0178	1	1.00705	1.00086	'P'	2.37255	TP
NSD1	C1596S	LP/VUS	PHD (1590-1646)	1.01819	1	1.00577	0.999761	'P'	2.37141	TP
NSD1	C1596Y	LP	PHD (1590-1646)	1.01819	1	1.01175	1.00044	'P'	2.38272	TP
NSD1	C1606Y	P	PHD (1590-1646)	1.00984	1	0.996068	0.974152	'P'	2.32567	TP
NSD1	C1611R	LP	PHD (1590-1646)	0.986888	1	1.00705	0.933883	'P'	2.27107	TP
NSD1	C1611Y	P	PHD (1590-1646)	0.920424	1	1.01175	0.916842	'P'	2.06172	TP
NSD1	Y1615S	LP	PHD (1590-1646)	1.01071	1	1.007	0.960781	'P'	2.34919	TP
NSD1	H1616R	P	PHD (1590-1646)	1.00421	0.384615	1.00598	0.92334	'P'	1.3834	TP
NSD1	H1616Q	LP	PHD (1590-1646)	0.876166	0.230769	0.961574	0.920533	'P'	0.643399	TP
NSD1	C1619G	P	PHD (1590-1646)	1.01378	1	0.995516	0.998336	'P'	2.33755	TP
NSD1	C1619S	P	PHD (1590-1646)	1.01232	1	0.995142	0.999698	'P'	2.33206	TP
NSD1	V1620I	B	PHD (1590-1646)	-0.616884	0	-0.25894	0.236801	'B'	-6.91989	TB
NSD1	M1628V	LB/VUS	PHD (1590-1646)	-1.00642	0	-0.179473	0.06044	'B'	-8.04857	TB
NSD1	M1628T	B	PHD (1590-1646)	-0.74682	0	-0.419078	-0.035164	'B'	-7.6493	TB
NSD1	K1631R	LB/VUS	PHD (1590-1646)	-0.0427216	0	-0.392464	-0.0326062	'B'	-5.28725	TB
NSD1	C1635G	LP	PHD (1590-1646)	1.01449	1	0.994151	0.970191	'P'	2.3373	TP
NSD1	S1636F	LP/VUS	PHD (1590-1646)	0.769618	0.384615	0.764424	0.838269	'P'	0.156426	TP
NSD1	H1638Y	P	PHD (1590-1646)	1.00004	1	0.994719	0.938676	'P'	2.29093	TP
NSD1	H1638R	LP/VUS	PHD (1590-1646)	0.99433	0.384615	0.987408	0.928726	'P'	1.31584	TP
NSD1	C1640S	LP	PHD (1590-1646)	1.01307	1	0.995808	0.987991	'P'	2.33578	TP
NSD1	C1640Y	P	PHD (1590-1646)	1.00618	1	0.999886	0.999376	'P'	2.32086	TP
NSD1	I1641V	LB	PHD (1590-1646)	-0.913494	0	0.351	0.242925	'B'	-6.74044	TB
NSD1	C1643S	P	PHD (1590-1646)	1.00807	1	0.996019	0.991589	'P'	2.31976	TP
NSD1	C1710F	LP	PHD (1707-1751)	0.997795	1	1.01173	0.989582	'P'	2.31572	TP
NSD1	G1717S	LP	PHD (1707-1751)	0.75564	0.846154	0.814386	0.890536	'P'	0.911892	TP
NSD1	G1717R	LP	PHD (1707-1751)	0.82809	1	0.93496	0.922997	'P'	1.61338	TP
NSD1	P1726L	LP	PHD (1707-1751)	0.890814	1	0.925228	0.974578	'P'	1.80091	TP
NSD1	P1726R	P	PHD (1707-1751)	0.904083	1	0.931743	0.971262	'P'	1.8568	TP
NSD1	A1728P	P	PHD (1707-1751)	0.822223	0.384615	0.871659	0.89038	'P'	0.531905	TP
NSD1	H1730Q	P	PHD (1707-1751)	0.868882	0.230769	0.994866	0.962361	'P'	0.682432	TP
NSD1	C1733F	P	PHD (1707-1751)	0.986888	1	1.01258	0.992961	'P'	2.28151	TP
NSD1	C1733Y	LP	PHD (1707-1751)	0.986888	1	1.01258	0.995903	'P'	2.28151	TP
NSD1	L1734P	LP	PHD (1707-1751)	1.00217	1	0.952378	0.988126	'P'	2.21785	TP
NSD1	E1740K	LB/VUS	PHD (1707-1751)	0.165571	0	0.358718	0.529144	'B'	-3.18301	TB
NSD1	D2119N	LP/VUS	PHD ATYPICAL (2118-2165)	0.660157	0.230769	0.556908	0.742831	'B'	-0.830973	FB
NSD1	D2119G	P	PHD ATYPICAL (2118-2165)	0.991928	1	0.974442	0.909283	'P'	2.22595	TP
NSD1	C2121F	LP	PHD ATYPICAL (2118-2165)	0.95468	1	1.00601	0.930046	'P'	2.16335	TP
NSD1	F2122L	LP	PHD ATYPICAL (2118-2165)	0.757176	0.230769	0.688986	0.864616	'B'	-0.262697	FB
NSD1	D2126V	P	PHD ATYPICAL (2118-2165)	1.00004	1	0.979577	0.917757	'P'	2.26229	TP
NSD1	C2138S	P	PHD ATYPICAL (2118-2165)	1.01685	1	1.00526	0.999854	'P'	2.36607	TP
NSD1	C2138R	LP	PHD ATYPICAL (2118-2165)	1.01575	1	1.00528	0.999459	'P'	2.36248	TP
NSD1	C2138Y	LP/VUS	PHD ATYPICAL (2118-2165)	1.01154	1	1.00603	1.00047	'P'	2.35006	TP
NSD1	K2140E	LP	PHD ATYPICAL (2118-2165)	0.973422	0.846154	1.00505	0.887157	'P'	1.98744	TP
NSD1	Y2142H	P	PHD ATYPICAL (2118-2165)	1.00807	1	0.974589	0.98089	'P'	2.27923	TP
NSD1	Y2142D	LP	PHD ATYPICAL (2118-2165)	1.0178	1	1.00107	0.981836	'P'	2.36124	TP
NSD1	Y2142S	LP	PHD ATYPICAL (2118-2165)	1.00618	1	1.00522	0.979746	'P'	2.33094	TP
NSD1	H2143Q	P	PHD ATYPICAL (2118-2165)	0.817774	0.230769	0.948413	0.997037	'P'	0.426797	TP
NSD1	C2146S	P	PHD ATYPICAL (2118-2165)	1.01855	1	1.00505	1.00085	'P'	2.37123	TP
NSD1	C2146R	LP	PHD ATYPICAL (2118-2165)	1.01855	1	1.00507	1.0013	'P'	2.37126	TP
NSD1	C2146Y	P	PHD ATYPICAL (2118-2165)	1.0178	1	1.00582	1.00099	'P'	2.37021	TP
NSD1	R2152P	LP	PHD ATYPICAL (2118-2165)	0.603615	1	0.687036	0.571711	'P'	0.407586	TP
NSD1	R2152Q	P	PHD ATYPICAL (2118-2165)	0.847108	0.538462	0.890052	0.881813	'P'	0.884015	TP
NSD1	G2155R	LP/VUS	PHD ATYPICAL (2118-2165)	0.747765	1	0.804296	0.836792	'P'	1.10259	TP
NSD1	C2159R	LP/VUS	PHD ATYPICAL (2118-2165)	1.01378	1	1.00523	0.998326	'P'	2.35592	TP
NSD1	C2159S	P	PHD ATYPICAL (2118-2165)	1.01575	1	1.00523	0.999095	'P'	2.36238	TP
NSD1	C2159Y	P	PHD ATYPICAL (2118-2165)	1.01512	1	1.00595	0.999896	'P'	2.36167	TP
NSD1	H2162P	LP	PHD ATYPICAL (2118-2165)	0.962003	1	0.942207	0.938156	'P'	2.06675	TP
NSD1	H2162Q	LP	PHD ATYPICAL (2118-2165)	0.74934	0.230769	0.851203	0.879869	'P'	0.0183044	TP
NSD1	C2164R	P	PHD ATYPICAL (2118-2165)	0.915974	1	0.944351	0.99634	'P'	1.91968	TP
PHF3	G758S	LB	PHD (717-772)
PHF6	H42R	LP	C2HC PRE-PHD (14-52)	0.981651	0.384615	1.00617	0.983135	'P'	1.30969	TP
PHF6	C45Y	P	C2HC PRE-PHD (14-52)	0.947317	1	1.01206	0.998919	'P'	2.1506	TP
PHF6	S49L	LP	C2HC PRE-PHD (14-52)	0.763437	1	0.955367	0.928154	'P'	1.43969	TP
PHF6	I92V	B	PHD (80-132)	-0.182856	0.384615	-0.240288	0.382031	'B'	-4.87053	TB
PHF6	C99F	P	PHD (80-132)	1.01449	1	1.055	1.00167	'P'	2.45235	TP
PHF6	H131L	LP	PHD (80-132)	0.962003	1	0.972054	0.860717	'P'	2.12319	TP
PHF6	C292Y	LP	PHD (278-330)	1.00898	1	1.05451	0.988636	'P'	2.43333	TP
PHF6	C297F	P	PHD (278-330)	1.00713	1	1.05466	0.980671	'P'	2.42753	TP
PHF6	H302Y	LP	PHD (278-330)	0.947317	1	1.05409	0.941619	'P'	2.23008	TP
PHF6	C305F	P	PHD (278-330)	1.01071	1	1.05511	0.974329	'P'	2.44015	TP
PHF6	G320R	LP	PHD (278-330)	0.46726	1	1.01739	0.869856	'P'	0.584537	TP
PHF6	Y322S	LP	PHD (278-330)	0.789503	1	1.02466	0.898719	'P'	1.6563	TP
PHF6	H329R	LP	PHD (278-330)	0.8879	0.384615	0.884202	0.761733	'P'	0.771256	TP
RAI1	C1690Y	LP	ePHD InterPro (1687-1780)	0.328149	1	0.784782	0.973965	'B'	-0.312013	FB
RAI1	P1708S	LB	ePHD InterPro (1687-1780)	-0.825137	0.230769	0.346483	0.538803	'B'	-6.10544	TB
RAI1	K1714R	LB/VUS	ePHD InterPro (1687-1780)	-1.94988	0	-0.308528	0.22528	'B'	-11.3902	TB
RAI1	P1717L	B	ePHD InterPro (1687-1780)	-1.92853	0	0.0148017	0.140562	'B'	-10.7088	TB
RAI1	K1720Q	LB	ePHD InterPro (1687-1780)	-0.813718	0.692308	-0.207727	0.500801	'B'	-6.40898	TB
RAI1	R1724W	LB/VUS	ePHD InterPro (1687-1780)	-0.825137	0.384615	-0.143663	0.469473	'B'	-6.79659	TB
RAI1	R1724Q	LB	ePHD InterPro (1687-1780)	-1.67394	0	-0.142314	0.280698	'B'	-10.1699	TB
RAI1	T1728I	LB/VUS	ePHD InterPro (1687-1780)	-2.1675	0	-0.557135	-0.0132983	'B'	-12.5748	TB
RAI1	P1735L	LB/VUS	ePHD InterPro (1687-1780)	-1.54341	0	-0.348352	0.298415	'B'	-10.131	TB
RAI1	L1740R	B	ePHD InterPro (1687-1780)	-1.80596	0	-0.468065	-0.0101686	'B'	-11.2194	TB
RAI1	G1742V	LB/VUS	ePHD InterPro (1687-1780)	-2.71099	0	-0.429623	-0.0216786	'B'	-14.1181	TB
RAI1	E1744K	LB	ePHD InterPro (1687-1780)	-1.03843	0	0.240727	0.455998	'B'	-7.35914	TB
RAI1	C1745Y	LB/VUS	ePHD InterPro (1687-1780)	-1.62062	0	0.122378	0.309	'B'	-9.49441	TB
RAI1	C1745W	LB/VUS	ePHD InterPro (1687-1780)	-0.582707	0.230769	-0.475734	0.0443241	'B'	-6.86416	TB
RAI1	A1748V	B	ePHD InterPro (1687-1780)	-1.73859	0	-0.268981	0.130934	'B'	-10.6217	TB
RAI1	A1749T	B	ePHD InterPro (1687-1780)	-2.67122	0	-0.536842	-0.0113124	'B'	-14.1903	TB
RAI1	G1752R	B	ePHD InterPro (1687-1780)	-1.67394	0	-0.279542	0.320895	'B'	-10.4294	TB
RAI1	P1755H	LB	ePHD InterPro (1687-1780)	-1.54341	0	-0.482022	0.327258	'B'	-10.3837	TB
RAI1	G1759S	LB/VUS	ePHD InterPro (1687-1780)	-1.78643	0	-0.308658	0.233359	'B'	-10.8538	TB
RAI1	P1763L	B	ePHD InterPro (1687-1780)	-2.2294	0	-0.490909	0.0823889	'B'	-12.6528	TB
RAI1	R1774Q	LB	ePHD InterPro (1687-1780)	-1.30043	0	0.232083	0.471989	'B'	-8.2357	TB
RAI1	R1778W	LB	ePHD InterPro (1687-1780)	-0.0935544	0.230769	0.266837	0.540238	'B'	-3.85407	TB
RAI1	C1785G	B	C2HC pre-PHD (1780-1835)	-0.0663858	0	0.529514	0.587993	'B'	-3.62163	TB
RAI1	R1789Q	B	C2HC pre-PHD (1780-1835)	-2.5896	0	-0.54326	-0.0320448	'B'	-13.9344	TB
RAI1	E1795V	LB	C2HC pre-PHD (1780-1835)	-1.17203	0	0.31779	0.312005	'B'	-7.65207	TB
RAI1	D1800Y	LB	C2HC pre-PHD (1780-1835)	-0.842383	0.230769	0.0399532	0.466448	'B'	-6.74166	TB
RAI1	D1800N	B	C2HC pre-PHD (1780-1835)	-1.66492	0	-0.525566	0.169592	'B'	-10.865	TB
RAI1	G1802S	B	C2HC pre-PHD (1780-1835)	-1.94988	0	-0.346824	-0.0276467	'B'	-11.4626	TB
RAI1	R1803H	LB/VUS	C2HC pre-PHD (1780-1835)	-1.36028	0	-0.154841	0.604733	'B'	-9.16381	TB
RAI1	S1808N	B	C2HC pre-PHD (1780-1835)	-0.877584	0	-0.270655	0.884911	'B'	-7.79799	TB
RAI1	K1809N	LB	C2HC pre-PHD (1780-1835)	-1.7671	0	0.0795977	0.39036	'B'	-10.0562	TB
RAI1	A1811D	B	C2HC pre-PHD (1780-1835)	-2.73686	0	-0.154029	-0.0194535	'B'	-13.6819	TB
RAI1	A1811G	B	C2HC pre-PHD (1780-1835)	-2.47974	0	-0.166864	-0.0187673	'B'	-12.862	TB
RAI1	P1812L	LB	C2HC pre-PHD (1780-1835)	-1.29307	0.230769	-0.312899	0.177972	'B'	-8.88855	TB
RAI1	P1815A	LB/VUS	C2HC pre-PHD (1780-1835)	-1.43769	0	-0.0954555	0.287165	'B'	-9.30568	TB
RAI1	P1815T	LB	C2HC pre-PHD (1780-1835)	-1.63819	0	0.182153	0.39195	'B'	-9.43904	TB
RAI1	G1816S	B	C2HC pre-PHD (1780-1835)	-2.20447	0	-0.364063	-0.0192248	'B'	-12.3311	TB
RAI1	G1817R	LB	C2HC pre-PHD (1780-1835)	-0.662283	0	0.137748	0.698497	'B'	-6.31888	TB
RAI1	V1824L	LB	C2HC pre-PHD (1780-1835)	-0.714494	0	0.216225	0.438375	'B'	-6.34191	TB
RAI1	G1833S	B	C2HC pre-PHD (1780-1835)	-1.59456	0	-0.152924	-0.0250265	'B'	-9.92938	TB
RAI1	G1834S	LB/VUS	C2HC pre-PHD (1780-1835)	0.72859	0.846154	0.566201	0.861153	'P'	0.353803	FP
RAI1	V1835I	B	C2HC pre-PHD (1780-1835)	-0.463677	0	-0.193689	0.401048	'B'	-6.2935	TB
RAI1	G1840R	LB	ePHD InterPro (1836-1855)	0.66874	1	0.737599	0.846379	'P'	0.717016	FP
RAI1	F1843S	LB/VUS	ePHD InterPro (1836-1855)	0.130527	0.846154	0.15372	0.515669	'B'	-2.38972	TB
RAI1	E1847D	LB	ePHD InterPro (1836-1855)	-0.592393	0.538462	0.282467	0.437605	'B'	-4.99107	TB
RAI1	M1849V	B	ePHD InterPro (1836-1855)	-1.28578	0	-0.436203	-0.030246	'B'	-9.45123	TB
RAI1	V1851L	B	ePHD InterPro (1836-1855)	-2.42525	0	-0.370416	0.0355799	'B'	-13.068	TB
RAI1	V1853M	LB	ePHD InterPro (1836-1855)	-1.73859	0	-0.525533	-0.030298	'B'	-11.1068	TB
RAI1	E1862A	B	C2HC pre-PHD (1855-1903)	-0.919518	0	0.248168	0.286698	'B'	-6.95466	TB
RAI1	I1867T	LP/VUS	C2HC pre-PHD (1855-1903)	0.56861	0.384615	0.406551	0.868941	'B'	-1.18021	FB
RAI1	P1881L	LB	C2HC pre-PHD (1855-1903)	-0.836634	0	-0.0615627	0.665922	'B'	-7.26818	TB
RAI1	D1885N	LB/VUS	C2HC pre-PHD (1855-1903)	-0.592393	0	-0.313646	0.574362	'B'	-6.94293	TB
TCF20	T1732A	LB	ePHD InterPro (1705-1828)	-0.968618	0	0.0185712	0.353303	'B'	-7.55	TB
TCF20	P1734L	LB	ePHD InterPro (1705-1828)	-0.568374	0.230769	-0.0729686	0.398792	'B'	-6.05554	TB
TCF20	M1745T	LB	ePHD InterPro (1705-1828)	-2.52085	0	-0.535428	-0.0351224	'B'	-13.6939	TB
TCF20	H1753Y	LB	ePHD InterPro (1705-1828)	-0.89546	0	0.232554	0.405321	'B'	-6.90519	TB
TCF20	T1762A	LB	ePHD InterPro (1705-1828)	-1.42194	0	0.350529	0.292562	'B'	-8.41068	TB
TCF20	R1791H	B	ePHD InterPro (1705-1828)	-0.89546	0	0.465384	0.333756	'B'	-6.46495	TB
TCF20	S1792L	LB/VUS	ePHD InterPro (1705-1828)	-0.813718	1	0.290997	0.581848	'B'	-4.99471	TB
TCF20	G1798R	LB	ePHD InterPro (1705-1828)	-1.94988	0	0.2579	0.2224	'B'	-10.3192	TB
TCF20	S1803A	B	ePHD InterPro (1705-1828)	-1.85585	0	-0.390775	0.00429412	'B'	-11.237	TB
TCF20	A1812T	LB	ePHD InterPro (1705-1828)	-2.1675	0	-0.565535	-0.0370771	'B'	-12.5907	TB
TCF20	S1817N	B	ePHD InterPro (1705-1828)	-1.90735	0	-0.564365	-0.0371291	'B'	-11.7343	TB
TCF20	T1831A	B	C2HC pre-PHD (1829-1865)	-2.8412	0	-0.468358	-0.035216	'B'	-14.6189	TB
TCF20	Q1841K	LP/VUS	C2HC pre-PHD (1829-1865)	-0.741387	0	0.49294	0.435287	'B'	-5.90698	FB
TCF20	N1850S	LB/VUS	C2HC pre-PHD (1829-1865)	-0.901445	0	-0.415682	0.37493	'B'	-8.15055	TB
TCF20	F1852C	LB	C2HC pre-PHD (1829-1865)	-0.485609	0.846154	0.310446	0.657635	'B'	-4.1163	TB
TCF20	N1863S	LB/VUS	C2HC pre-PHD (1829-1865)	-0.854038	0	-0.345801	0.0930254	'B'	-7.86277	TB
TCF20	I1865L	LB	C2HC pre-PHD (1829-1865)	-0.364216	0	0.500366	0.491318	'B'	-4.6546	TB
TCF20	I1881V	LB	ePHD InterPro (1866-1884)	-1.19991	0	-0.430825	-0.0217201	'B'	-9.15911	TB
TCF20	E1892A	LB/VUS	PHD (1885-1933)	-0.0515021	0	-0.291192	0.0856953	'B'	-5.12459	TB
TCF20	A1893T	LB	PHD (1885-1933)	-1.85585	0	-0.47614	-0.0312545	'B'	-11.3984	TB
TCF20	H1909Y	P	PHD (1885-1933)	0.960547	1	0.94453	0.987034	'P'	2.06636	TP
TCF20	P1911L	LB	PHD (1885-1933)	-0.0723708	0	0.0751621	0.0352991	'B'	-4.50039	TB
TCF20	E1923Q	LB	PHD (1885-1933)	-0.368193	0	0.0233155	0.48797	'B'	-5.56968	TB
NSD2 (MMSET)	R699W	LB/VUS	PHD (667-713)	-0.0604008	0	0.301542	0.406122	'B'	-4.03304	TB
NSD2 (MMSET)	G713R	P	PHD (667-713)	0.826633	1	0.911596	0.946849	'P'	1.56442	TP
NSD2 (MMSET)	S723R	LB/VUS	PHD (714-770)	-1.09076	0	0.00872504	0.0499283	'B'	-7.96963	TB
NSD2 (MMSET)	C764F	LP	PHD (714-770)	0.74619	1	1.00024	0.837395	'P'	1.46792	TP
NSD2 (MMSET)	S778L	LB	PHD InterPro (764-816)	-0.11206	0.384615	0.511333	0.524881	'B'	-3.2169	TB
NSD2 (MMSET)	C788R	LP	PHD InterPro (764-816)	1.01232	1	0.995451	0.953201	'P'	2.33264	TP
NSD2 (MMSET)	V805A	LB/VUS	PHD InterPro (764-816)	-0.517187	0	0.114709	0.0575911	'B'	-5.88605	TB
NSD2 (MMSET)	A807T	B	PHD InterPro (764-816)	-0.597236	0	-0.341121	-0.035767	'B'	-7.01078	TB
NSD2 (MMSET)	S808C	LB/VUS	PHD InterPro (764-816)	0.48742	0.230769	0.421109	0.77236	'B'	-1.65488	TB
NSD2 (MMSET)	V836L	LB	PHD (831-875)	0.328149	0.384615	0.252847	0.623438	'B'	-2.26034	TB
RAG2	W416L	LP	PHD atypical (414-491)	0.991928	0.846154	0.782881	0.970763	'P'	1.62811	TP
RAG2	C419W	P	PHD atypical (414-491)	0.915974	1	0.952638	0.987201	'P'	1.93535	TP
RAG2	C423Y	P	PHD atypical (414-491)	0.964878	1	0.950688	0.991703	'P'	2.09223	TP
RAG2	P432L	LP/VUS	PHD atypical (414-491)	0.973422	1	0.976213	0.951995	'P'	2.16854	TP
RAG2	E437K	LP	PHD atypical (414-491)	0.87471	0.846154	0.958812	0.888145	'P'	1.57591	TP
RAG2	K440N	LP	PHD atypical (414-491)	0.475371	0.538462	0.506264	-0.0338539	'B'	-1.06217	FB
RAG2	P441T	LP	PHD atypical (414-491)	0.973422	0.538462	0.97636	0.964306	'P'	1.46193	TP
RAG2	M443T	LP	PHD atypical (414-491)	0.94582	1	0.958812	0.9325	'P'	2.04502	TP
RAG2	M443I	P	PHD atypical (414-491)	0.893767	0	0.963719	0.921936	'P'	0.351796	TP
RAG2	I444M	LP	PHD atypical (414-491)	0.648029	0	0.950314	0.962673	'B'	-0.480367	FB
RAG2	C446W	LP	PHD atypical (414-491)	0.758751	1	0.947032	0.999761	'P'	1.40855	TP
RAG2	S447C	LP	PHD atypical (414-491)	0.924912	1	0.90253	0.957755	'P'	1.86995	TP
RAG2	G451A	P	PHD atypical (414-491)	0.929401	0.846154	0.878938	0.902161	'P'	1.60445	TP
RAG2	W453R	LP	PHD atypical (414-491)	0.985589	1	0.976473	0.998711	'P'	2.20898	TP
RAG2	A456T	LP	PHD atypical (414-491)	0.841241	0	0.959348	0.944312	'P'	0.171077	TP
RAG2	A456D	LP/VUS	PHD atypical (414-491)	0.927905	0	0.959381	0.92649	'P'	0.455677	TP
RAG2	M459L	LP	PHD atypical (414-491)	0.738276	0	0.951809	0.802897	'B'	-0.181237	FB
RAG2	M459V	LP/VUS	PHD atypical (414-491)	0.677285	0.230769	0.916682	0.837104	'B'	-0.0944634	FB
RAG2	R464H	LB/VUS	PHD atypical (414-491)	-0.74682	0	-0.516825	-0.034904	'B'	-7.83413	TB
RAG2	L466F	LP	PHD atypical (414-491)	0.663582	0.230769	0.907274	0.959201	'B'	-0.15724	FB
RAG2	C478Y	LP/VUS	PHD atypical (414-491)	0.839784	1	0.869661	0.990258	'P'	1.5283	TP
RAG2	H481D	P	PHD atypical (414-491)	0.926409	1	0.888687	0.969276	'P'	1.84869	TP
RAG2	H481R	P	PHD atypical (414-491)	0.889357	0.384615	0.967943	0.969057	'P'	0.93438	TP
RAG2	H481L	LP/VUS	PHD atypical (414-491)	0.930897	1	0.962744	0.977011	'P'	2.00346	TP
ATRX	R211C	LB/VUS	PHD atypical (217-272)	0.30102	1	0.594667	0.585425	'B'	-0.760561	TB
ATRX	C220Y	P	PHD atypical (217-272)	1.0163	1	1.05454	0.998316	'P'	2.45744	TP
ATRX	C223R	LP	PHD atypical (217-272)	1.0052	1	1.05477	0.997078	'P'	2.42141	TP
ATRX	C223Y	LP	PHD atypical (217-272)	0.993109	1	1.05398	0.981243	'P'	2.38022	TP
ATRX	A224V	LP/VUS	PHD atypical (217-272)	0.651494	0.846154	0.833656	0.84956	'P'	0.606391	TP
ATRX	L229F	LP	PHD atypical (217-272)	0.868882	0.230769	1.05365	0.943054	'P'	0.793584	TP
ATRX	C243R	LP	PHD atypical (217-272)	1.00004	1	1.05479	0.993585	'P'	2.40451	TP
ATRX	C243Y	LP	PHD atypical (217-272)	1.00004	1	1.05456	0.996995	'P'	2.40407	TP
ATRX	C243W	LP	PHD atypical (217-272)	0.913021	1	1.05407	0.971896	'P'	2.11745	TP
ATRX	R246C	P	PHD atypical (217-272)	1.00807	1	1.05456	0.98482	'P'	2.43045	TP
ATRX	R246G	LP	PHD atypical (217-272)	0.988148	1	1.05453	0.921801	'P'	2.36497	TP
ATRX	R246L	LP/VUS	PHD atypical (217-272)	1.0011	1	1.05446	0.985132	'P'	2.40738	TP
ATRX	N247S	LP	PHD atypical (217-272)	0.87908	0.692308	0.676394	0.846306	'P'	0.820625	TP
ATRX	K251E	P	PHD atypical (217-272)	0.459109	0.846154	0.590541	0.732142	'B'	-0.484948	FB
ATRX	L253S	LP	PHD atypical (217-272)	0.991928	1	1.05402	0.962278	'P'	2.37643	TP
ATRX	Y266H	LP/VUS	PHD atypical (217-272)	0.902587	1	0.959836	0.945372	'P'	1.90501	TP
ATRX	Y266C	LP	PHD atypical (217-272)	0.923416	1	1.05381	0.991287	'P'	2.15109	TP
ATRX	P270L	P	PHD atypical (217-272)	0.85581	0.230769	0.911694	0.85453	'P'	0.482247	TP
ATRX	E271D	LB	PHD atypical (217-272)	0.446824	0.538462	0.635563	0.58424	'B'	-0.911411	TB

## Sheet: Table S5
Table S5. LSVM Scores for All ClinVar-Documented BRCA1 RING Variants. (a) Variant classes are labeled; 95% confidence interval thresholds are marked. (b) Prediction column identifies VUS scoring within 95% confidence ranges of pathogenic (red) and benign (blue) variants, awarding supporting computational evidence. Lines denote empirical annotation threshold for binding loss/gain (gray; LSVM=0.76).
a)	Confirmed Identity	Variant	Linear SVM		b)	Supporting Evidence	VUS	Linear SVM
		C24S	2.46603				C61F	2.45696			high-scoring VUS batch
		C61S	2.46335				C27G	2.44348			moderate-high-scoring VUS batch
		C44R	2.44276				C64F	2.43794			intermediate-scoring VUS batch
		C39W	2.42972				C27R	2.41465			moderate-low-scoring VUS batch
		C47S	2.41921				H41P	2.40952			low-scoring VUS batch
		C61Y	2.41141				C44G	2.39769
		C61G	2.40009				C24F	2.3929
		C64G	2.39838				C27S	2.37465
		C44F	2.39394				C27W	2.33563
		C39Y	2.39307				C61W	2.32949
		C47F	2.39095				H41D	2.30863
		C64Y	2.38672				C24G	2.28531
		C64W	2.38194				P62H	2.27652
		C47G	2.38019				C47W	2.2439
		C47Y	2.3695				P62R	2.19912
		C24R	2.34696				P62L	2.07496
		C44W	2.3433				P34H	2.01346
		C44Y	2.33421				P62S	1.95786
		C64R	2.31027				F43C	1.91961
		C47R	2.3079				F43S	1.76056
		C24G	2.28531				L52P	1.74957
		C44S	2.27094				V35D	1.72474
		P34R	2.24872				L52H	1.60371
		C39S	2.23831				V35G	1.53118
		P34S	2.21775				L52R	1.49469
		P34L	2.17065				P62T	1.4892
		C61R	2.13522				L51P	1.46517
		C64S	2.02487				L82P	1.42977
		H41L	2.0205				F79S	1.39259
		D96A	1.99929				L82R	1.38746
		D96V	1.97731				G98R	1.37413
		D96G	1.90458				D96Y	1.35976
		C24Y	1.86663				L51R	1.30248
		C39R	1.84074				F43V	1.26256
		C27F	1.83031				I26S	1.26183
		C39F	1.7724				D96H	1.26056
		L28P	1.76486				P34T	1.24484
		L22S	1.71533				L73P	1.21399
		C27Y	1.70755				H41Q	1.17334
		H41Y	1.70661				L82H	1.16838
		M18K	1.70538				F79C	1.13588
		C24W	1.68105				L28R	1.13413
		C39G	1.66528				D40V	1.12187
		H41R	1.66518				T37P	1.08984
		I26N	1.6592				L28Q	1.07512
		T37K	1.63687				D40Y	1.0728
		T37R	1.54607				L73Q	1.04374
		H41N	1.3564				G98V	1.04254
		T37A	1.00038				P62A	1.04212
		L95P	0.999524				L73R	1.02683
		I68R	0.980717				F46C	1.02508
	0.832	M18T	0.972511				A92V	1.02153
	evidence threshold	M18R	0.858345				I26T	0.988156
		P25L	0.752854				A92T	0.978845
		Q19P	0.670298				K65T	0.9613
		V11G	0.317352				A92D	0.959675
		Q74H	-0.355184				G98D	0.874916
		I31M	-0.590893				T37I	0.843975
		R7C	-0.751904				D40H	0.792677
	-0.863	G57A	-0.997736				G98C	0.787041
	evidence threshold	I15V	-0.999616				K65M	0.784941
		I42L	-1.00029				I90S	0.780821
		K45T	-1.22853				F43I	0.72495
		L87W	-1.25396				E29V	0.714944
		K45Q	-1.32943				I68K	0.709273
		I90V	-1.34745				A92S	0.696879
		K20N	-1.46679				P34A	0.677573
		E75K	-1.48035				T37S	0.660047
		P58T	-1.54766				V35A	0.654132
		L6R	-1.5644				L51H	0.646697
		P58A	-1.59033				P25R	0.644143
		L52I	-1.59368				I31S	0.642665
		I89M	-1.59708				A92G	0.642003
		I89T	-1.60556				V35F	0.626268
		I42V	-1.61831				I90N	0.612096
		R7L	-1.6288				F43L	0.546145
		D67Y	-1.65764				M48K	0.541512
		L3F	-1.66451				M48R	0.523058
		F79V	-1.6688				S72I	0.515359
		L52F	-1.8022				F93C	0.473072
		Q94H	-1.82427				D40A	0.464508
		E33Q	-1.82507				L63S	0.460952
		L63F	-1.83098				I31N	0.440737
		K45R	-1.9539				I31T	0.402573
		A102G	-2.02512				E33V	0.382615
		S72R	-2.0662				V83D	0.377903
		E29G	-2.07267				S76I	0.377013
		E33D	-2.08325				E29A	0.331832
		L87V	-2.089				T69I	0.324807
		S36T	-2.1708				I68T	0.298339
		S80N	-2.18495				K65E	0.276302
		I21V	-2.35324				K20I	0.275088
		A5V	-2.35349				F93S	0.266434
		M48I	-2.42548				V83G	0.238177
		T77M	-2.43946				T69P	0.227621
		Y105C	-2.61203				E23V	0.198892
		V83F	-2.61527				T69A	0.183533
		L6F	-2.70832				S72C	0.183155
		V8F	-2.71501				F46S	0.166652
		I15L	-2.74311				D96E	0.158394
		A108S	-2.80457				L86P	0.153428
		R78K	-3.1405				G98A	0.148533
		V8I	-3.3581				E23G	0.141903
		S59L	-3.39811				E23A	0.101978
		E23Q	-3.66064				K65Q	0.0967832
		R7H	-3.79928				L86R	0.0652751
							M48T	0.0638626
							K70I	0.03309
							L28V	0.0312292
							L30S	0.0295851
							T69S	0.0250685
							S76C	0.0108223
							E29K	-0.0097652
							F93V	-0.0266059
							F46V	-0.0552889
							L30W	-0.057609
							D40G	-0.0900624
							L86Q	-0.109863
							I90T	-0.122705
							S76R	-0.124324
							R78I	-0.135367
							E33G	-0.135491
							I42K	-0.140302
							T97I	-0.148546
							R78T	-0.152662
							G98S	-0.154113
							V11A	-0.169072
							K65N	-0.180206
							P25T	-0.192821
							L22V	-0.196247
							E84V	-0.221224
							Q81P	-0.250754
							L52V	-0.254822
							P25A	-0.262802
							I15N	-0.275463
							T97R	-0.287709
							L49Q	-0.290212
							I42R	-0.293114
							R78G	-0.299114
							K70E	-0.304733
							F93I	-0.315206
							K65R	-0.332233
							A92P	-0.344653
							I15S	-0.344742
							F79Y	-0.347334
							S72G	-0.352655
							F43Y	-0.375501
							T69N	-0.381372
							L95H	-0.423578
							L51V	-0.426387
							K70T	-0.430035
							L49R	-0.435781
							V35L	-0.461241
							N66Y	-0.461377
							F79L	-0.474863
							K20T	-0.475332
							E23K	-0.476406
							F93L	-0.47882
							S72T	-0.481411
							L22F	-0.512046
							P25S	-0.529118
							T97P	-0.537447
							D40E	-0.541276
							R78S	-0.545256
							E84G	-0.550685
							D2Y	-0.566344
							S76G	-0.590407
							K56I	-0.591749
							K32M	-0.601725
							K50I	-0.605671
							E33K	-0.613433
							F46I	-0.615551
							I15T	-0.637131
							Q19L	-0.643525
							E85V	-0.648848
							S80C	-0.648981
							K45I	-0.670468
							Q74P	-0.676904
							V83L	-0.693477
							E84A	-0.699637
							V8D	-0.712981
							I26M	-0.72283
							L82F	-0.733385
							Q60P	-0.749041
						-0.76 Threshold for	V14D	-0.755284
						Binding Gain/Loss	L82V	-0.755353
							E85K	-0.766303
							L87S	-0.791661
							E10V	-0.805153
							L95V	-0.814318
							F46Y	-0.820288
							L51F	-0.823576
							E10G	-0.833871
							S80I	-0.859597
							L22I	-0.862383
							T97A	-0.874378
							I89S	-0.876998
							Q19R	-0.883359
							Q54P	-0.884445
							T77K	-0.885284
							Q60L	-0.889678
							Q19H	-0.893089
							K55M	-0.899908
							S76T	-0.901078
							F93Y	-0.904793
							I26L	-0.919437
							L73V	-0.925573
							E85Q	-0.937717
							I42M	-0.939956
							L95F	-0.944879
							N66I	-0.952802
							K20Q	-0.962759
							D96N	-0.967573
							Q81L	-0.971773
							K70N	-0.974194
							Q19K	-0.980371
							K70Q	-0.984481
							I68M	-0.985622
							E9V	-0.995176
							L87F	-1.00318
							Q12P	-1.00499
							I90F	-1.04362
							E10K	-1.04988
							N13Y	-1.0569
							S59P	-1.06024
							K20R	-1.0681
							E33A	-1.07202
							S36A	-1.07452
							L51I	-1.0775
							D2V	-1.07978
							L28M	-1.08164
							G57V	-1.08169
							I89N	-1.08487
							K50T	-1.11122
							N53I	-1.13126
							T77R	-1.13471
							Q74L	-1.1565
							N53Y	-1.15856
							E29Q	-1.1651
							A17P	-1.16752
							S80R	-1.17316
							E84K	-1.1749
							V8G	-1.18498
							K55Q	-1.19344
							I89F	-1.21164
							Q81E	-1.21994
							V14G	-1.2227
							T77P	-1.23501
							V11L	-1.23599
							F46L	-1.25746
							I42T	-1.27219
							P58H	-1.27672
							K55E	-1.29084
							E85A	-1.29351
							E84D	-1.29473
							D2G	-1.29512
							K88T	-1.29619
							K32T	-1.3018
							E10Q	-1.30318
							Q81K	-1.30545
							L86V	-1.30765
							L30F	-1.31067
							I21F	-1.32157
							I21S	-1.3257
							Q81R	-1.32716
							M48V	-1.32864
							E10A	-1.33152
							D2H	-1.33303
							K32E	-1.33362
							C91Y	-1.33854
							I21M	-1.35001
							Q54L	-1.35584
							L95I	-1.36228
							M18V	-1.37355
							N66H	-1.37805
							K45E	-1.38639
							K38M	-1.39029
							N66D	-1.3923
							I31F	-1.39485
							P58R	-1.41714
							S80T	-1.42443
							K56E	-1.42968
							K88Q	-1.43116
							S72N	-1.43147
							Q19E	-1.43444
							G57R	-1.44255
							N16Y	-1.44925
							Q81H	-1.45984
							N13I	-1.46051
							E23D	-1.47804
							K20E	-1.48417
							K55T	-1.49219
							L86I	-1.49387
							K56T	-1.49694
							I90L	-1.50581
							Q74E	-1.50982
							D67V	-1.52326
							V14A	-1.5481
							E85D	-1.55169
							K32N	-1.55372
							L82I	-1.55729
							E75A	-1.56038
							Q12L	-1.56835
							I26V	-1.57141
							M18I	-1.57691
							I68L	-1.57778
							I21T	-1.58571
							S4F	-1.59311
							Q60K	-1.64677
							E84Q	-1.66638
							S4Y	-1.67408
							K38E	-1.69679
							Q60H	-1.69877
							E75Q	-1.70395
							L49V	-1.70676
							V14F	-1.73028
							N66K	-1.73511
							D2A	-1.74048
							P58L	-1.74604
							K50Q	-1.75012
							L63I	-1.75552
							T77A	-1.76027
							A17D	-1.76737
							K50E	-1.76829
							K32Q	-1.76934
							K50R	-1.77897
							K50N	-1.789
							K56Q	-1.79659
							Q54R	-1.81066
							K45N	-1.82187
							E9A	-1.82381
							I31V	-1.82693
							K38Q	-1.83746
							Q94P	-1.83752
							L49M	-1.846
							V11I	-1.84984
							M48L	-1.8684
							N66T	-1.88206
							Q94L	-1.88619
							K55N	-1.88806
							V83I	-1.89044
							Q54H	-1.8939
							I90M	-1.89735
							L63V	-1.89816
							S80G	-1.90016
							Q12H	-1.90382
							I21N	-1.93935
							E85G	-1.95657
							E9G	-1.98452
							Q12E	-1.98626
							S59T	-2.0115
							T97S	-2.01641
							L87M	-2.01707
							A17S	-2.01859
							E9K	-2.02693
							D2E	-2.02975
							A17T	-2.03557
							Q54E	-2.04174
							V35I	-2.05473
							K88E	-2.05557
							Q60E	-2.06976
							N16I	-2.07261
							I89L	-2.09582
							E75D	-2.10359
							D67G	-2.10405
							K38T	-2.10704
							A17V	-2.10781
							K56R	-2.12219
							L30M	-2.12263
							V8A	-2.13485
							K32R	-2.14733
							T77S	-2.15014
							Q12R	-2.15483
							N13T	-2.15841
							Q74K	-2.20418
							E10D	-2.20566
							I21L	-2.20989
							M18L	-2.21172
							E9Q	-2.22666
							V14L	-2.22701
							A5D	-2.24953
							A17G	-2.27252
							S59A	-2.27379
							N53K	-2.28092
							Q60R	-2.29509
							L99V	-2.29539
							A5P	-2.30719
							N53T	-2.3302
							Q74R	-2.35829
							E9D	-2.35848
							N13H	-2.37327
							K56N	-2.39423
							E29D	-2.40397
							N53H	-2.4086
							K88N	-2.4193
							K38N	-2.42257
							I15F	-2.43107
							N13K	-2.43613
							K70R	-2.44019
							R7G	-2.44357
							R7P	-2.45129
							I90V	-2.46488
							D67H	-2.46868
							Y101D	-2.49416
							V14I	-2.50208
							Q54K	-2.53947
							N16K	-2.54129
							N16T	-2.58317
							Q12K	-2.59165
							L30V	-2.62102
							Q94R	-2.65087
							I68V	-2.65323
							Y101N	-2.66076
							I89V	-2.6836
							S4T	-2.69649
							S76N	-2.71664
							L3S	-2.72529
							E75G	-2.7418
							N13D	-2.75183
							V8L	-2.75457
							Q94K	-2.76425
							K38R	-2.84063
							I31L	-2.84613
							I15M	-2.85304
							K55R	-2.85457
							C91S	-2.87184
							D40N	-2.87589
							N66S	-2.91885
							D67A	-2.99536
							S4A	-3.00505
							D67E	-3.0116
							L3I	-3.03567
							L3V	-3.03773
							S4C	-3.13818
							N16D	-3.20045
							A5G	-3.24509
							K88R	-3.24636
							S4P	-3.25388
							A5S	-3.26854
							D2N	-3.29641
							L6H	-3.37433
							L3F	-3.47427
							R7S	-3.50476
							L6P	-3.51041
							C91W	-3.51442
							C91F	-3.53754
							N53D	-3.54549
							A5T	-3.56488
							N53S	-3.62358
							E100D	-3.64598
							N16H	-3.64926
							N13S	-3.6991
							C91G	-3.69912
							C91R	-3.96325
							D67N	-4.07011
							N16S	-4.33336
							L6I	-4.39421
							L6V	-4.40397
							Q94E	-4.6316

## Sheet: Figure S2
	Figure S2. Whole Representative Immunoblots from Figure 2 and Figure 4. (a) Immunoblotted BARD1 and HA-RING across control variants. (b) Immunoblotted BARD1 and HA-RING across high and low-scoring VUS. (c) Immunoblotted BARD1 and HA-RING across moderately-high and moderately-low scoring VUS. (d) Immunoblotted BARD1 and HA-RING across intermediate-scoring VUS. (e) Immunoblotted UBE2D3 and HA-RING …

## Sheet: Table S6
Table S6. Summary of VUS Properties. LSVM, median BARD1 and UBE2D3 binding are shown, with red and blue representing the most pathogenic and benign behavior within each column, respectively. BH-corrected (⍺=0.05) significant changes in binding compared to controls on one-tailed t-test denoted with *p<0.05, **p<0.01, and ***p<0.001. Additional variant insights were summarized: WT amino acid struct…
VUS	Linear SVM Score	Median BARD1 Binding (LR)	Median UBE2D3 Binding (LR)	Wild Type Amino Acid Structure & Function	Mutant Biochemical Change	Proposed Binding Mechanism Change (Cupsat/Mutpred)		Comments on Additional Mechanisms of Pathogenicity (NES/Pangolin/SpliceAI)
C27R	2.415	-4.7*	-0.792784	Zinc binding loop #1 coordinating cysteine	Small, hydrophobic, nonpolar, sulfhydryl → Large, hydrophilic, polar, guanidinium (+)	Loss of zinc-coordination → significantly decrease BARD1 binding → reduce all downstream activity (e.g. UBE2D3 interface optimization)		Located at splice junction, but disruption is unlikely (Δ=0.03)
H41P	2.41	-6.2*	-0.511661	Zinc binding loop #2 coordinating histidine	Medium, neutral, polar, imidazole (+) → Small, neutral, nonpolar, restricted backbone aliphatic			Splicing effect unlikely (Δ=0.01)
C24G	2.285	-6.3*	-0.576598	Zinc binding loop #1 coordinating cysteine; E2 interactions	Small, hydrophobic, nonpolar, sulfhydryl → Very-small, neutral, nonpolar, simplest aliphatic			Unlikely effect on NES; Splicing effect unlikely (Δ=0.01)
F43C	1.92	-2.23*	-	Zinc binding loop #2 beta-sheet between H41/C44	Very large, hydrophobic, nonpolar, aromatic→ Large, hydrophilic, polar, guanidinium (+)	Significant change to zinc position → disruptive effect on BARD1 interface		Splicing effect unlikely (Δ=0.01)
L82P	1.43	-2.57405	-	Helix #3; Facing BARD1 interface	Large, hydrophobic, nonpolar, aliphatic → Small, neutral, nonpolar, restricted backbone aliphatic	Major disruptive effect on Helix #3 → weaken the BRCA1:BARD1 helix bundle		Loss of hydrophobic residue for NES; Splicing effect unlikely (Δ=0.09-0.15)
L73R	1.027	0.47*	-	Between Zinc-loop #2 and helix #3; Adjacent to structural beta-sheet	Large, hydrophobic, nonpolar, aliphatic → Large, hydrophilic, polar, guanidinium (+)	Promotes pyrrolidone carboxylic acid (glutamine cyclization) at Q74 → decrease degradation, increase rigidity, promote aggregation		Possible splice loss at F79 (Δ=0.22)
I68T	0.298	-0.921255	-	Zinc binding loop #2, four residues from nearest zinc-coordinator; E2 interactions	Large, hydrophobic, nonpolar, aliphatic → Small, neutral, polar, hydroxyl	Subtle change to zinc position → disruptive effect on BARD1 interface		Possible splice loss at Q81 (Δ=0.31) and gain at S59 (Δ=0.24)
L86R	0.065	-4.6*	-	Helix #3; Facing away from BARD1 interface	Large, hydrophobic, nonpolar, aliphatic → Large, hydrophilic, polar, guanidinium (+)	Significant disruptive effect on Helix #1 → weaken the BRCA1:BARD1 helix bundle		Loss of hydrophobic residue for NES; Possible splice gain at K110 (Δ=0.28) and I42 (Δ=0.22)
L30S	0.03	-0.675792	-	Zinc binding loop #1, three residues from nearest zinc-coordinator	Large, hydrophobic, nonpolar, aliphatic → Very small, neutral, polar, hydroxyl	Subtle change to zinc position → disruptive effect on BARD1 interface		Loss of hydrophobic residue for NES; Splicing effect unlikely (Δ=0.02)
P25A	-0.263	-0.853241	-	Zinc binding loop #1, positioned beside zinc-coordinating residue	Small, neutral, nonpolar, restricted backbone aliphatic → Very small, hydrophobic, nonpolar, simple aliphatic	Subtle change to zinc position (possibly via gain of helix) → disruptive effect on BARD1 interface		Unlikely effect on NES; Splicing effect unlikely (Δ=0.03)
I15T	-0.637	-1.36245	-	Helix #1; Coordinates helix bundle with BARD1	Large, hydrophobic, nonpolar, aliphatic → Small, neutral, polar, hydroxyl	Subtle disruptive effect on Helix #1 → weaken the BRCA1:BARD1 helix bundle		Splicing effect unlikely (Δ=0.02)
Q54P	-0.884	0.619206	-	Helix #2; E2 interacting	Medium, hydrophilic, polar, amide → Small, neutral, nonpolar, restricted backbone aliphatic	Helix #2 disruption does not significantly affect BARD1 binding		Splicing effect unlikely (Δ=0.06)
K20Q	-0.963	0.30254	-	Helix #1; Facing away from BARD1 interface; E2 interacting	Large, hydrophilic, polar, amine (+) → Medium, hydrophilic, polar, amide	Helix #1 disruption does not significantly affect BARD1 binding		Splicing effect unlikely (Δ=0.02)
Q12P	-1.005	-0.828433	-	Helix #1; Facing away from BARD1 interface	Medium, hydrophilic, polar, amide → Small, neutral, nonpolar, restricted backbone aliphatic	Subtle disruptive effect on Helix #1 → weaken the BRCA1:BARD1 helix bundle		Splicing effect unlikely (Δ=0.02)
A17D	-1.767	0.15*	-	Helix #1; adjacent to BARD1-interacting residue	Very small, hydrophobic, nonpolar, simple aliphatic → Small, hydrophilic, polar, carboxylic acid (-)	Helix #1 disruption does not significantly affect BARD1 binding		Splicing effect unlikely (Δ=0.01)
N53T	-2.33	-0.319849	-	End of Helix #2	Small, hydrophilic, polar, amide → Small, neutral, polar, hydroxyl	Subtle helix #2 disruption → change to zinc position → disruptive effect on BARD1 interface		Splicing effect unlikely (Δ=0.15)
D40N	-2.876	0.64*	-	Zinc binding loop #2 between C39/H41	Small, hydrophilic, polar, carboxylic acid (-) → Small, hydrophilic, polar, amide	No significant disruption to zinc position		Splicing effect unlikely (Δ=0.06)
E100D	-3.65	0.093*	0.32655	Located outside of structured RING domain	Medium, hydrophilic, polar, carboxylic acid (-) → Small, hydrophilic, polar, carboxylic acid (-)	No change to BARD1 or E2 interfaces		Splicing effect unlikely (Δ=0.15)
C91R	-3.96	-2.292	-0.504758	Helix #3; Facing away from BARD1 interface	Small, hydrophobic, nonpolar, sulfhydryl → Large, hydrophilic, polar, guanidinium (+)	Subtle disruptive effect on Helix #3 → weakens BRCA1:BARD1 helix bundle → reduces UBE2D3 interface optimization		Unlikely effect on NES; Possible splice gain at E149 (Δ=0.40) and K70 (Δ=0.33)
N16S	-4.33	1.0*	0.361176	Helix #1; Facing away from BARD1 interface	Small, hydrophilic, polar, amide → Very small, neutral, polar, hydroxyl	Enhances BRCA1:BARD1 hydrophobic helix bundle → increase downstream activity (e.g. optimizing UBE2D3 interface)		Splicing effect unlikely (Δ=0.06)

## Sheet: Table S7
Table S7. BRCA1 Functional Assay Evidence from Martin et al., Starita et al., Findlay et al. and Clark et al. P = pathogenic evidence; B = benign evidence; ?= Indeterminate results. *= alternate mechanism of pathogenicity potentially missed in cDNA co-IP assay.
VUS	BARD1 Binding (Martin et al.)	HDR (Starita et al.)	Cell Viability (Findlay et al.)	Mammal Two-Hybrid (Clark et al.)
C24G	P	P	P	P
C27R	P	P	P	P
H41P	P	P	P	P
F43C	P	P	?	?
L86R	P*	?	P	P
I68T	?*	?	B	B
P25A	?*	?	B	B
L82P	?	P	P	P
L30S	?*	B	B	B
I15T	?	?	P	P
L73R	B*	?	P	?
Q12P	?	P	P	P
K20Q	?	B	?	B
N53T	?	?	?	B
C91R	?*	B	B	B
Q54P	?	?	B	B
D40N	B	B	B	B
A17D	B	B	B	B
E100D	B	B	B	B
N16S	B	B	B	B
